# Supplementary material for: Morphological profiling in human neural progenitor cells classifies hits in a pilot drug screen for Alzheimer’s disease
Source: Brain Commun. 2024 Mar 28;6(2):fcae101. doi: 10.1093/braincomms/fcae101 (PMC10994270; doi:10.1093/braincomms/fcae101)
Supplement: fcae101_Supplementary_Data [file fcae101_supplementary_data.zip]

Archive with 3 entries (3 files):
- Supplementary_figures.pdf
- Supplementary_materials_and_methods.pdf
- Supplementary_tables.xlsx
