# Supplementary material for: Morphological profiling in human neural progenitor cells classifies hits in a pilot drug screen for Alzheimer’s disease
Source: Brain Commun. 2024 Mar 28;6(2):fcae101. doi: 10.1093/braincomms/fcae101 (PMC10994270; doi:10.1093/braincomms/fcae101)
Supplement: fcae101_Supplementary_Data [file fcae101_supplementary_data.zip › Supplementary_tables.xlsx]

## Sheet: Publication
Title: Morphological profiling in human neural progenitor cells classifies hits in a pilot drug screen for Alzheimer’s disease
Working title: Cell Painting in SORL1-/- human neural cells
Amina H. McDiarmid1, Katerina O. Gospodinova1, Richard J.R. Elliott2, John C. Dawson2, Rebecca E. Hughes2, Marie-Therese El-Daher3, Susan M. Anderson1, Sophie C. Glen1, Simon Glerup4, Neil O. Carragher2 and Kathryn L. Evans1
1Centre for Genomic & Experimental Medicine, Institute of Genetics & Cancer, University of Edinburgh, Western General Hospital, Crewe Road, Edinburgh EH4 2XU, United Kingdom
2Cancer Research UK Scotland Centre, Institute of Genetics & Cancer, University of Edinburgh, Western General Hospital, Crewe Road, Edinburgh EH4 2XU, United Kingdom
3Medical Research Council Human Genetics Unit, Institute of Genetics & Cancer, University of Edinburgh, Western General Hospital, Crewe Road, Edinburgh EH4 2XU, United Kingdom
4Department of Biomedicine, Aarhus University, Høegh-Guldbergs Gade 10, building 1116, 250, 8000 Aarhus, Denmark
Corresponding author: Kathryn L. Evans. Address: Centre for Genomic & Experimental Medicine, Institute of Genetics & Cancer, University of Edinburgh, Western General Hospital, Crewe Road, Edinburgh EH4 2XU, United Kingdom. email:Kathy.Evans@ed.ac.uk

## Sheet: SupplementaryTable1
#term ID	false discovery rate		matching proteins in your network (labels)	term description	observed gene count	background gene count	strength
GO:0046907	2.93e-07		APOE,SORL1,SNX1,VPS26B,APP,VPS35,GGA2,GGA1,VPS26A,SNX2,PITRM1,CCDC91,VPS29	Intracellular transport	13	1520	0.94
GO:0016192	1.86e-06		APOE,SORL1,SNX1,VPS26B,APP,VPS35,GGA2,GGA1,IGF2R,VPS26A,SNX2,CCDC91,VPS29	Vesicle-mediated transport	13	1805	0.87
GO:0015031	2.56e-06		APOE,SORL1,SNX1,VPS26B,VPS35,GGA2,GGA1,VPS26A,SNX2,PITRM1,CCDC91,VPS29	Protein transport	12	1486	0.92
GO:0051649	2.56e-06		APOE,SORL1,SNX1,VPS26B,APP,VPS35,GGA2,GGA1,IGF2R,VPS26A,SNX2,PITRM1,CCDC91,VPS29	Establishment of localization in cell	14	2375	0.78
GO:0006886	8.89e-06		SORL1,SNX1,VPS26B,VPS35,GGA2,GGA1,VPS26A,SNX2,PITRM1,VPS29	Intracellular protein transport	10	999	1.01
GO:0034613	4.19e-05		APOE,SORL1,SNX1,VPS26B,VPS35,GGA2,GGA1,VPS26A,SNX2,PITRM1,VPS29	Cellular protein localization	11	1610	0.85
GO:0045732	6.12e-05		APOE,SORL1,SNX1,APP,VPS35,GGA1	Positive regulation of protein catabolic process	6	240	1.41
GO:1901214	0.00025		APOE,SORL1,APP,VPS35,BACE1,CNTFR	Regulation of neuron death	6	317	1.29
GO:1902947	0.00025		APOE,SORL1,APP	Regulation of tau-protein kinase activity	3	13	2.38
GO:0048193	0.00047		SORL1,SNX1,GGA2,GGA1,SNX2,CCDC91	Golgi vesicle transport	6	359	1.24
GO:1901215	0.00079		APOE,SORL1,APP,VPS35,CNTFR	Negative regulation of neuron death	5	211	1.39
GO:0006892	0.0011		SORL1,GGA2,GGA1,CCDC91	post-Golgi vesicle-mediated transport	4	97	1.63
GO:0006810	0.0012		APOE,SORL1,SNX1,VPS26B,APP,VPS35,GGA2,GGA1,IGF2R,VPS26A,SNX2,PITRM1,CCDC91,VPS29	Transport	14	4353	0.52
GO:0006897	0.0012		APOE,SORL1,SNX1,APP,IGF2R,SNX2	Endocytosis	6	433	1.15
GO:0007041	0.0012		SORL1,VPS35,IGF2R,CCDC91	Lysosomal transport	4	103	1.6
GO:0009894	0.0012		APOE,SORL1,SNX1,VPS26B,APP,VPS35,GGA1,VPS26A	Regulation of catabolic process	8	1038	0.9
GO:1902003	0.0018		APOE,SORL1,APP	Regulation of amyloid-beta formation	3	32	1.98
GO:1902996	0.003		APOE,SORL1	Regulation of neurofibrillary tangle assembly	2	3	2.84
GO:0010941	0.0037		APOE,SORL1,APP,VPS35,BACE1,IGF2R,CNTFR,IL6ST,LRPAP1	Regulation of cell death	9	1696	0.74
GO:0060548	0.0077		APOE,SORL1,APP,VPS35,CNTFR,IL6ST,LRPAP1	Negative regulation of cell death	7	999	0.86
GO:0006898	0.008		APOE,SORL1,SNX1,IGF2R	Receptor-mediated endocytosis	4	184	1.35
GO:0043393	0.0128		APOE,SORL1,APP,LRPAP1	Regulation of protein binding	4	212	1.29
GO:0090209	0.0128		APOE,SORL1	Negative regulation of triglyceride metabolic process	2	9	2.36
GO:1902959	0.0142		SORL1,APP	Regulation of aspartic-type endopeptidase activity involved in amyloid precursor protein catabolic process	2	10	2.31
GO:1902430	0.0231		APOE,SORL1	Negative regulation of amyloid-beta formation	2	14	2.17
GO:0031329	0.0277		APOE,SORL1,VPS26B,APP,VPS35,VPS26A	Regulation of cellular catabolic process	6	875	0.85
GO:0060627	0.0297		APOE,SORL1,APP,BACE1,LRPAP1	Regulation of vesicle-mediated transport	5	550	0.97

## Sheet: SupplementaryTable2
Classify_NesNeg_NumObjectsPerBin	Classify_NesNeg_PctObjectsPerBin	Classify_NesPos_NumObjectsPerBin	Classify_NesPos_PctObjectsPerBin	Classify_NoNesObjs_NumObjectsPerBin	Classify_NoNesObjs_PctObjectsPerBin	Classify_NoSox2Objs_NumObjectsPerBin	Classify_NoSox2Objs_PctObjectsPerBin	Classify_SomeNesObjs_NumObjectsPerBin	Classify_SomeNesObjs_PctObjectsPerBin	Classify_SomeSox2Objs_NumObjectsPerBin	Classify_SomeSox2Objs_PctObjectsPerBin	Classify_Sox2neg_NumObjectsPerBin	Classify_Sox2neg_PctObjectsPerBin	Classify_Sox2pos_NumObjectsPerBin	Classify_Sox2pos_PctObjectsPerBin	Count_FilteredNuclei	Count_Nestin	Count_NestinPos	Count_Nuclei	Count_Sox2	Count_Sox2PosNuclei	ExecutionTime_01Images	ExecutionTime_02Metadata	ExecutionTime_03NamesAndTypes	ExecutionTime_04Groups	ExecutionTime_05IdentifyPrimaryObjects	ExecutionTime_06IdentifyPrimaryObjects	ExecutionTime_07RelateObjects	ExecutionTime_08ClassifyObjects	ExecutionTime_09MeasureObjectIntensity	ExecutionTime_10DisplayDataOnImage	ExecutionTime_11ClassifyObjects	ExecutionTime_12FilterObjects	ExecutionTime_13CalculateMath	ExecutionTime_14IdentifySecondaryObjects	ExecutionTime_15ClassifyObjects	ExecutionTime_16MeasureObjectIntensity	ExecutionTime_17DisplayDataOnImage	ExecutionTime_18FilterObjects	ExecutionTime_19ClassifyObjects	ExecutionTime_20CalculateMath	ExecutionTime_21ClassifyObjects	ExecutionTime_22CalculateMath	FileName_DAPI	FileName_Nestin	FileName_Sox2	Frame_DAPI	Frame_Nestin	Frame_Sox2
1	0.236967	421	99.763	28	6.63507	126	29.8578	394	93.3649	296	70.1422	0	0	422	100	394	394	394	422	377	296	0	0	3.22	0	2.99	3.78	0.09	0.01	1.11	1.99	0.02	0.62	0	4.45	0.01	1.79	2.33	0.64	0.01	0	0.01	0.01	AMcD-080921-NesSoxVE5_A02_s1_w184075BD6-DD7A-4597-AB48-012EB43A1925.tif	AMcD-080921-NesSoxVE5_A02_s1_w2F9C25670-D23E-41A7-8A58-1EEB383DD672.tif	AMcD-080921-NesSoxVE5_A02_s1_w39F7C3674-BBDF-447D-94D2-84595623B7F6.tif	0	0	0
1	0.206612	483	99.7934	30	6.19835	99	20.4545	454	93.8017	385	79.5455	0	0	484	100	454	454	454	484	473	385	0	0	3.5	0	3.78	4.88	0.15	0.01	1.64	2.87	0.01	0.86	0	5.6	0.02	2.46	2.96	0.75	0.01	0.01	0.01	0.01	AMcD-080921-NesSoxVE5_A02_s2_w16F009AC3-6E20-4187-BAB5-A5B23AEB88E9.tif	AMcD-080921-NesSoxVE5_A02_s2_w2134542B8-523E-4CAC-B335-CF06A219BF53.tif	AMcD-080921-NesSoxVE5_A02_s2_w327EC9136-A228-46D3-8E84-3BDCC006546E.tif	0	0	0
0	0	428	100	21	4.90654	70	16.3551	407	95.0935	358	83.6449	0	0	428	100	407	407	407	428	452	358	0	0	3.29	0	3.93	4.77	0.12	0.01	1.48	2.62	0.02	0.82	0	5.39	0.01	2.08	2.58	0.66	0.01	0.01	0.01	0.01	AMcD-080921-NesSoxVE5_A02_s3_w10F75FABE-CCDE-42F2-9C37-E0600C914E7A.tif	AMcD-080921-NesSoxVE5_A02_s3_w22F5AF76B-560D-4EA8-8B39-1C9C8394B496.tif	AMcD-080921-NesSoxVE5_A02_s3_w3A9823912-0FAE-43E9-810B-FED5ED1D84A3.tif	0	0	0
0	0	444	100	16	3.6036	100	22.5225	428	96.3964	344	77.4775	0	0	444	100	428	428	428	444	423	344	0	0	3.18	0	3.2	4.55	0.13	0.01	1.5	2.87	0.02	0.86	0	5.37	0.01	2.15	3.01	0.85	0.01	0	0.01	0.01	AMcD-080921-NesSoxVE5_A02_s4_w1D05F561A-C1F2-4517-B5CD-65DB0EC082BE.tif	AMcD-080921-NesSoxVE5_A02_s4_w2FD4DC643-296A-4CBA-99ED-3A7336D45645.tif	AMcD-080921-NesSoxVE5_A02_s4_w343EE386D-7692-4465-B48E-531B9E572CDD.tif	0	0	0
0	0	482	100	13	2.6971	138	28.6307	469	97.3029	344	71.3693	0	0	482	100	469	469	469	482	436	344	0	0	1.81	0	3.01	3.65	0.1	0.01	1.21	2.6	0.01	0.84	0	4.93	0.01	2.11	2.94	0.91	0.01	0	0.02	0.01	AMcD-080921-NesSoxVE5_A03_s1_w1C8ED431F-3C44-4D61-9EE7-64094B022E52.tif	AMcD-080921-NesSoxVE5_A03_s1_w2AC31A19F-46CC-41A9-8D53-2FA08E9AAD2D.tif	AMcD-080921-NesSoxVE5_A03_s1_w3A7496A56-F921-4C52-8E94-8F27019733BB.tif	0	0	0
0	0	474	100	10	2.1097	112	23.6287	464	97.8903	362	76.3713	0	0	474	100	464	464	464	474	450	362	0	0	0.98	0	3.03	3.74	0.1	0.01	1.17	2.05	0.02	0.66	0.01	3.9	0.01	1.48	1.8	0.67	0.01	0	0.01	0	AMcD-080921-NesSoxVE5_A03_s2_w1BFECCEBD-0D23-4A25-A81A-77DD5B247660.tif	AMcD-080921-NesSoxVE5_A03_s2_w2D4CE98AF-BD00-46F5-B22F-EB40B93032BA.tif	AMcD-080921-NesSoxVE5_A03_s2_w3949C80D4-9DE2-48B2-BFA2-6F34DBC3A8B2.tif	0	0	0
0	0	466	100	20	4.29185	117	25.1073	446	95.7082	349	74.8927	0	0	466	100	446	446	446	466	452	349	0	0	1.99	0	3.11	3.66	0.09	0.01	1.13	2.01	0.01	0.67	0.01	4.31	0.01	1.92	2.87	0.87	0.01	0.01	0.02	0.01	AMcD-080921-NesSoxVE5_A03_s3_w169546826-2DC3-4F00-8DB3-FBB2880DE077.tif	AMcD-080921-NesSoxVE5_A03_s3_w23C647672-EA3D-4D58-8FC2-7791D6F2EDE0.tif	AMcD-080921-NesSoxVE5_A03_s3_w3C4D3E0D5-B26A-43D9-A253-6D3B9A01BC6F.tif	0	0	0
0	0	463	100	12	2.59179	107	23.1102	451	97.4082	356	76.8898	0	0	463	100	451	451	451	463	444	356	0	0	1.84	0	2.99	3.98	0.11	0.01	1.48	2.18	0.02	0.87	0	4.77	0.01	1.81	2.79	0.87	0.03	0.01	0.01	0.01	AMcD-080921-NesSoxVE5_A03_s4_w13F0B6534-231E-41C3-9237-D44834B3CC98.tif	AMcD-080921-NesSoxVE5_A03_s4_w265639350-FAA5-4C8B-B641-0113390EECE3.tif	AMcD-080921-NesSoxVE5_A03_s4_w35BE985E8-F133-4B32-9413-FB73389D6593.tif	0	0	0
5	1.27877	386	98.7212	22	5.6266	114	29.156	369	94.3734	277	70.844	0	0	391	100	369	369	369	391	330	277	0	0	2.21	0	3.27	4.62	0.12	0.01	1.42	2.11	0.01	0.79	0	5.38	0.01	2.09	2.53	0.73	0.01	0	0.01	0	AMcD-080921-NesSoxVE5_A04_s1_w1A6C86241-5AA7-440F-93F1-EF71F6ABAEB3.tif	AMcD-080921-NesSoxVE5_A04_s1_w2C4980ABD-A30E-4450-BD93-29EEFFF4A537.tif	AMcD-080921-NesSoxVE5_A04_s1_w31549267B-096F-4932-9825-B6EB79F58EE2.tif	0	0	0
5	0.992063	499	99.0079	38	7.53968	99	19.6429	466	92.4603	405	80.3571	0	0	504	100	466	466	466	504	490	405	0	0	1.04	0	3.52	4.63	0.14	0.01	1.62	2.74	0.01	0.81	0	5.06	0.03	2.17	2.33	0.67	0.02	0	0.01	0	AMcD-080921-NesSoxVE5_A04_s2_w13023F19B-4AED-4668-ACC7-1E5EB5E05BC7.tif	AMcD-080921-NesSoxVE5_A04_s2_w280FD1ED8-344F-4755-B8F6-569B037BC488.tif	AMcD-080921-NesSoxVE5_A04_s2_w3E7AFE63F-A35C-4245-A556-CCE237B737A8.tif	0	0	0
2	0.383877	519	99.6161	36	6.90979	106	20.3455	485	93.0902	415	79.6545	1	0.191939	520	99.8081	485	485	485	521	493	415	0	0	1.08	0	3.04	3.82	0.12	0.01	1.39	2.5	0.01	0.73	0	5.25	0.02	2.65	3.44	0.91	0.01	0.01	0.01	0	AMcD-080921-NesSoxVE5_A04_s3_w11C8378C3-ECE6-466E-ABC3-34CDB5A10CF8.tif	AMcD-080921-NesSoxVE5_A04_s3_w256924873-2290-4EDA-871E-5E72488D59B1.tif	AMcD-080921-NesSoxVE5_A04_s3_w37E96536D-EC3F-49E2-A7A1-DA4BA6B8F1CA.tif	0	0	0
3	0.680272	438	99.3197	25	5.66893	131	29.7052	416	94.3311	310	70.2948	1	0.226757	440	99.7732	416	416	416	441	375	310	0	0	1.13	0	3.47	4.64	0.13	0.02	1.5	2.1	0.01	0.87	0	5.56	0.01	2.41	2.97	0.75	0.01	0.01	0.02	0.01	AMcD-080921-NesSoxVE5_A04_s4_w1C2F6D648-9FC3-4608-BCAA-B91D4227822E.tif	AMcD-080921-NesSoxVE5_A04_s4_w22B2227B6-74D6-4CE9-AA12-16928797E6A8.tif	AMcD-080921-NesSoxVE5_A04_s4_w39639A4C3-3877-43F8-9859-C655DE2029A1.tif	0	0	0
0	0	472	100	22	4.66102	113	23.9407	450	95.339	359	76.0593	0	0	472	100	450	450	450	472	426	359	0	0	0.84	0	3.71	4.55	0.13	0.01	1.58	2.27	0.02	0.88	0	5.23	0.01	2.08	3.06	0.77	0.01	0	0.02	0.01	AMcD-080921-NesSoxVE5_A05_s1_w1D9260D2A-8DEE-4CAC-87AD-DDE3E8602D6C.tif	AMcD-080921-NesSoxVE5_A05_s1_w286CCB87A-D350-4390-A14E-B1CEE42F7CF9.tif	AMcD-080921-NesSoxVE5_A05_s1_w3E297CDF9-9E07-4E39-A44C-E9870C443892.tif	0	0	0
0	0	445	100	24	5.39326	85	19.1011	421	94.6067	360	80.8989	0	0	445	100	421	421	421	445	423	360	0	0	0.61	0	3.66	4.54	0.14	0.02	1.55	3.23	0.01	0.74	0	4.96	0.01	2.08	2.35	0.76	0.01	0.02	0.01	0.01	AMcD-080921-NesSoxVE5_A05_s2_w159781727-FD90-45E0-8ECB-9132F1410CDF.tif	AMcD-080921-NesSoxVE5_A05_s2_w22D647EA7-112E-4009-91A3-651008E87506.tif	AMcD-080921-NesSoxVE5_A05_s2_w3FD7C45A9-F3F2-48E2-93C5-E04634D1BD46.tif	0	0	0
1	0.2331	428	99.7669	23	5.36131	84	19.5804	406	94.6387	345	80.4196	0	0	429	100	406	406	406	429	406	345	0	0	0.96	0	3.25	4.13	0.1	0.02	1.33	1.8	0.01	0.64	0	4.48	0.01	1.92	2.22	0.65	0.01	0.01	0.01	0.01	AMcD-080921-NesSoxVE5_A05_s3_w17EBC2D0E-7AD3-4AFC-88A4-567A1EB3DB99.tif	AMcD-080921-NesSoxVE5_A05_s3_w2D1E3D178-E0DB-4B28-A941-107D012B479A.tif	AMcD-080921-NesSoxVE5_A05_s3_w3C3CF1066-EEB9-4EEB-B986-0D99B51BAB12.tif	0	0	0
0	0	453	100	21	4.63576	94	20.7506	432	95.3642	359	79.2494	0	0	453	100	432	432	432	453	416	359	0	0	0.9	0	2.99	3.89	0.1	0.01	1.26	2.44	0.01	0.69	0.01	4.84	0.02	2.44	3.07	0.9	0.01	0.01	0.01	0.01	AMcD-080921-NesSoxVE5_A05_s4_w166BFCE74-1BAA-44B2-99DA-FADF23492380.tif	AMcD-080921-NesSoxVE5_A05_s4_w263B1F0E5-E412-42EC-AE79-3F65E4FF1851.tif	AMcD-080921-NesSoxVE5_A05_s4_w3FF635C40-DF45-4607-A0BE-A958C1F22B3B.tif	0	0	0
0	0	503	100	29	5.76541	108	21.4712	474	94.2346	395	78.5288	2	0.397614	501	99.6024	474	474	474	503	467	395	0	0	0.95	0	4.02	4.39	0.15	0.01	1.71	3.27	0.03	0.86	0	5.4	0.02	2.3	3.08	0.77	0.01	0	0.02	0.01	AMcD-080921-NesSoxVE5_A06_s1_w10A095622-001B-404C-8456-1523A3E73383.tif	AMcD-080921-NesSoxVE5_A06_s1_w2ECD2E77C-3C9B-4F35-9AA9-6094FB048D18.tif	AMcD-080921-NesSoxVE5_A06_s1_w389D3CD9A-CC4E-44B1-885D-C550F3EEE9D2.tif	0	0	0
0	0	447	100	26	5.81655	88	19.6868	421	94.1834	359	80.3132	0	0	447	100	421	421	421	447	442	359	0	0	0.74	0	3.46	4.7	0.16	0.01	1.76	3.04	0.01	0.83	0.01	5.09	0.01	2.1	2.96	0.69	0.01	0	0.01	0.01	AMcD-080921-NesSoxVE5_A06_s2_w1FEFD3E54-F9D7-4FB2-85D6-37168E1CBBD4.tif	AMcD-080921-NesSoxVE5_A06_s2_w2C903D80E-04E3-415E-A897-89E0230EDB1A.tif	AMcD-080921-NesSoxVE5_A06_s2_w351600DC6-06CF-45CE-B482-43EA837E8E95.tif	0	0	0
0	0	409	100	24	5.86797	90	22.0049	385	94.132	319	77.9951	2	0.488998	407	99.511	385	385	385	409	365	319	0	0	0.75	0	3.63	4.9	0.13	0.02	1.53	2.3	0.02	0.76	0.01	5.08	0.01	1.98	2.5	0.66	0.01	0.01	0.01	0.01	AMcD-080921-NesSoxVE5_A06_s3_w1A85A052E-1103-4195-8E51-5FFEC6353031.tif	AMcD-080921-NesSoxVE5_A06_s3_w21BFEB3C3-8418-4E77-BA3B-F64B90C5197C.tif	AMcD-080921-NesSoxVE5_A06_s3_w30E0E871A-3940-48C7-96FA-8CB0627B736B.tif	0	0	0
0	0	465	100	19	4.08602	92	19.7849	446	95.914	373	80.2151	0	0	465	100	446	446	446	465	435	373	0	0	0.82	0	3.69	4.76	0.13	0.01	1.38	2.71	0.02	0.74	0	4.59	0.01	1.88	2.4	0.66	0.01	0.01	0.01	0.01	AMcD-080921-NesSoxVE5_A06_s4_w1F9CEF59F-E7AE-4105-ACC8-45E9AD4915F0.tif	AMcD-080921-NesSoxVE5_A06_s4_w25D53CEED-DD5E-4346-92A7-684307BE1DB4.tif	AMcD-080921-NesSoxVE5_A06_s4_w34F5720F1-3F3C-4D0D-A64B-E046415D7083.tif	0	0	0
0	0	511	100	22	4.30528	102	19.9609	489	95.6947	409	80.0391	1	0.195695	510	99.8043	489	489	489	511	481	409	0	0	0.69	0	3.1	3.85	0.11	0.01	1.29	2.74	0.01	0.7	0.01	4.58	0.01	2.14	2.74	0.76	0.02	0.01	0.01	0.02	AMcD-080921-NesSoxVE5_A07_s1_w1EB36A728-40DA-4CE3-89E7-B394ADD643A3.tif	AMcD-080921-NesSoxVE5_A07_s1_w2E696421C-703D-43C1-BF93-4C2043F326F5.tif	AMcD-080921-NesSoxVE5_A07_s1_w3C9B11BC6-0C17-478B-80AE-B375F430EE6D.tif	0	0	0
2	0.475059	419	99.5249	26	6.17577	107	25.4157	395	93.8242	314	74.5843	0	0	421	100	395	395	395	421	366	314	0	0	0.87	0	3.12	3.74	0.1	0.01	1.22	2.44	0.01	0.75	0	4.78	0.03	2.05	2.6	0.75	0.01	0.01	0.01	0.01	AMcD-080921-NesSoxVE5_A07_s2_w106798A0C-B9CD-476D-9662-2D3C3BC2F6FC.tif	AMcD-080921-NesSoxVE5_A07_s2_w20DE3E758-DD0E-4C60-A20F-C11460427D5A.tif	AMcD-080921-NesSoxVE5_A07_s2_w361B85710-94F1-4997-8479-D8C1CDECB198.tif	0	0	0
2	0.484262	411	99.5157	24	5.81114	62	15.0121	389	94.1889	351	84.9879	2	0.484262	411	99.5157	389	389	389	413	413	351	0	0	0.77	0	2.99	3.85	0.13	0.01	1.37	2.57	0.02	0.72	0	4.97	0.01	2.17	2.77	0.64	0.01	0	0.01	0.01	AMcD-080921-NesSoxVE5_A07_s3_w13C672A6D-9326-4FE8-82BE-4067048AA29C.tif	AMcD-080921-NesSoxVE5_A07_s3_w2EC4AE698-EB94-46DB-8835-152C52087099.tif	AMcD-080921-NesSoxVE5_A07_s3_w3B29CA1BB-E492-42B7-A773-62B988DCA497.tif	0	0	0
2	0.431034	462	99.569	27	5.81897	119	25.6466	437	94.181	345	74.3534	0	0	464	100	437	437	437	464	394	345	0	0	0.69	0	3.28	3.87	0.1	0.01	1.27	1.67	0.03	0.63	0	4.73	0.01	2.12	2.49	0.64	0.01	0.01	0.01	0.02	AMcD-080921-NesSoxVE5_A07_s4_w18E474548-3B20-4F6A-95AC-E726AFBC5559.tif	AMcD-080921-NesSoxVE5_A07_s4_w289E1F8D0-03D5-4846-AE8B-376325645D69.tif	AMcD-080921-NesSoxVE5_A07_s4_w388D86FBA-16F3-44EA-9B1E-DA4D12F7EA7A.tif	0	0	0
0	0	6	100	1	16.6667	5	83.3333	5	83.3333	1	16.6667	2	33.3333	4	66.6667	5	5	5	6	442	1	0	0	0.66	0	2.85	4.25	0.07	0.01	0.75	2	0.01	0.4	0	2.65	0.01	0.49	1.92	0.41	0.01	0.01	0	0	AMcD-080921-NesSoxVE5_A08_s1_w1C00BA50D-1A11-455D-B4C1-EA6AD11B7B74.tif	AMcD-080921-NesSoxVE5_A08_s1_w2C695D902-C26A-4DED-9388-A7D76EE04BAD.tif	AMcD-080921-NesSoxVE5_A08_s1_w351361A1D-ED31-41D2-8C03-F6A795C29281.tif	0	0	0
0	0	483	100	23	4.7619	72	14.9068	460	95.2381	411	85.0932	5	1.0352	478	98.9648	460	460	460	483	521	411	0	0	0.79	0	3.3	4.17	0.11	0.01	1.39	2.22	0.01	0.68	0.01	4.52	0.01	2.26	2.85	0.69	0.01	0.01	0.01	0.01	AMcD-080921-NesSoxVE5_A08_s2_w1531D7FB5-1802-4F23-AF3C-1B17ECC2174B.tif	AMcD-080921-NesSoxVE5_A08_s2_w2CF1A1E09-D654-44E0-BE04-C6FA7E3A7ADF.tif	AMcD-080921-NesSoxVE5_A08_s2_w36EB84727-3B02-47CC-A735-9AF73774E044.tif	0	0	0
0	0	450	100	20	4.44444	64	14.2222	430	95.5556	386	85.7778	0	0	450	100	430	430	430	450	469	386	0	0	0.94	0	3.19	4.42	0.13	0.01	1.42	1.85	0.01	0.67	0.01	4.46	0.01	1.87	2.51	0.72	0.01	0.01	0.01	0.01	AMcD-080921-NesSoxVE5_A08_s3_w1761B48EE-A01C-4378-A2D0-012736992C88.tif	AMcD-080921-NesSoxVE5_A08_s3_w210E7443D-C4D8-49B5-925F-A69B27385EAE.tif	AMcD-080921-NesSoxVE5_A08_s3_w3564C0820-E0EF-4A5E-B745-BB203098380F.tif	0	0	0
0	0	440	100	18	4.09091	113	25.6818	422	95.9091	327	74.3182	0	0	440	100	422	422	422	440	460	327	0	0	0.91	0	3.12	3.95	0.1	0.02	1.26	2.44	0.01	0.67	0	4.41	0.01	1.8	1.89	0.66	0.02	0	0.01	0	AMcD-080921-NesSoxVE5_A08_s4_w1BF9CE758-3586-42A5-A354-43A3DE90E931.tif	AMcD-080921-NesSoxVE5_A08_s4_w2894AE805-11AC-4A67-8AC8-435EE7514372.tif	AMcD-080921-NesSoxVE5_A08_s4_w3003BEDE7-7F1D-4EAE-850E-013046AD9086.tif	0	0	0
3	0.867052	343	99.1329	22	6.35838	88	25.4335	324	93.6416	258	74.5665	0	0	346	100	324	324	324	346	301	258	0	0	0.84	0	2.88	3.71	0.09	0.02	1.06	1.58	0.01	0.65	0	4.4	0.01	1.78	2.01	0.62	0.01	0	0	0	AMcD-080921-NesSoxVE5_A09_s1_w1112B8B38-78BC-4166-96D1-F06B660F7767.tif	AMcD-080921-NesSoxVE5_A09_s1_w21F8F6AA1-C95D-4484-A95C-A690DDFD14AF.tif	AMcD-080921-NesSoxVE5_A09_s1_w3DDA9A82C-A8E0-4CBB-9D69-266AF440F9BA.tif	0	0	0
0	0	25	100	6	24	12	48	19	76	13	52	0	0	25	100	19	19	19	25	434	13	0	0	0.66	0	2.55	3.7	0.08	0.01	0.8	2.03	0.01	0.43	0	2.94	0.01	0.64	1.97	0.41	0.01	0.01	0.01	0.01	AMcD-080921-NesSoxVE5_A09_s2_w1F02AD040-935E-4E4F-88DB-6E44536656A4.tif	AMcD-080921-NesSoxVE5_A09_s2_w2DB0D8813-5D4F-489E-9E10-791782E0AC9C.tif	AMcD-080921-NesSoxVE5_A09_s2_w378603ABA-4B86-469B-BC03-E8F47D3D5A83.tif	0	0	0
16	4.01003	383	95.99	24	6.01504	104	26.0652	375	93.985	295	73.9348	1	0.250627	398	99.7494	375	375	375	399	348	295	0	0	0.81	0	3.02	3.69	0.1	0.01	1.17	1.88	0.01	0.68	0	4.53	0.02	2.02	2.14	0.67	0.01	0	0	0	AMcD-080921-NesSoxVE5_A09_s3_w18AAFC14D-FDDF-46B6-86D0-393AA8EB2349.tif	AMcD-080921-NesSoxVE5_A09_s3_w26C9A1253-4A5A-4215-B706-BFB721E91538.tif	AMcD-080921-NesSoxVE5_A09_s3_w3E2CE34FC-128A-400B-903C-70A24907D65E.tif	0	0	0
3	0.74813	398	99.2519	24	5.98504	112	27.9302	377	94.015	289	72.0698	0	0	401	100	377	377	377	401	322	289	0	0	0.85	0	3.06	3.9	0.09	0.01	1.19	2.55	0.01	0.62	0	4.46	0.01	1.93	2.52	0.69	0.01	0.01	0.01	0.01	AMcD-080921-NesSoxVE5_A09_s4_w13656D9CD-D671-47AB-832B-189107C5AAE7.tif	AMcD-080921-NesSoxVE5_A09_s4_w20138A8B5-D3D0-4AF5-A2CE-E0EB7F5D0E04.tif	AMcD-080921-NesSoxVE5_A09_s4_w38C5D9A54-8E27-446C-9BA6-5B4597634C73.tif	0	0	0
5	1.07991	458	98.9201	26	5.61555	109	23.5421	437	94.3844	354	76.4579	1	0.215983	462	99.784	437	437	437	463	407	354	0	0	0.85	0	3.12	3.88	0.12	0.01	1.31	1.84	0.01	0.67	0	4.6	0.01	1.93	2.51	0.65	0.01	0.01	0.01	0.01	AMcD-080921-NesSoxVE5_A10_s1_w1A102171A-2410-4548-B9EB-263828903B61.tif	AMcD-080921-NesSoxVE5_A10_s1_w29224E5BC-0CEE-4627-9C09-A7FD194ECB36.tif	AMcD-080921-NesSoxVE5_A10_s1_w3CA01E29F-FA3E-4787-BA17-633149DF7AD6.tif	0	0	0
4	0.980392	404	99.0196	30	7.35294	58	14.2157	378	92.6471	350	85.7843	1	0.245098	407	99.7549	378	378	378	408	410	350	0	0	0.7	0	2.97	3.66	0.09	0.01	1.21	1.75	0.01	0.64	0	4.71	0.01	1.99	2.38	0.63	0.02	0	0.01	0	AMcD-080921-NesSoxVE5_A10_s2_w18E199934-A2BD-4F85-8C08-5BF6C79E0672.tif	AMcD-080921-NesSoxVE5_A10_s2_w2F16826A6-031A-417E-9C35-5EC587E127B1.tif	AMcD-080921-NesSoxVE5_A10_s2_w3AECDBD11-9DAF-410F-91E8-A3FCA3F7CB3E.tif	0	0	0
1	0.217391	459	99.7826	26	5.65217	91	19.7826	434	94.3478	369	80.2174	3	0.652174	457	99.3478	434	434	434	460	436	369	0	0	0.66	0	3.09	3.71	0.12	0.01	1.3	2.28	0.01	0.66	0	4.52	0.01	1.97	2.01	0.65	0.01	0	0.01	0	AMcD-080921-NesSoxVE5_A10_s3_w1F38655AF-EBD7-4031-8C66-FD475AD64A70.tif	AMcD-080921-NesSoxVE5_A10_s3_w2C665AF79-B1FE-4164-AA99-8250667A3E08.tif	AMcD-080921-NesSoxVE5_A10_s3_w381CAF84A-3047-4BD3-8366-189760DA8820.tif	0	0	0
7	1.62413	424	98.3759	40	9.28074	113	26.2181	391	90.7193	318	73.7819	2	0.464037	429	99.536	393	393	391	431	383	318	0	0	0.64	0	3.09	3.86	0.1	0.01	1.25	2.37	0.02	0.66	0.01	4.76	0.01	2.12	2.17	0.7	0.01	0	0.02	0	AMcD-080921-NesSoxVE5_A10_s4_w15A992F64-26F8-408A-9730-0EB96519AAD4.tif	AMcD-080921-NesSoxVE5_A10_s4_w2C6027C74-7841-4412-B504-BD13499E84AA.tif	AMcD-080921-NesSoxVE5_A10_s4_w3D047C030-EAF1-45F5-8AFA-AAF41086BFB0.tif	0	0	0
2	0.425532	468	99.5745	26	5.53191	111	23.617	444	94.4681	359	76.383	1	0.212766	469	99.7872	444	444	444	470	402	359	0	0	0.59	0	3.1	3.71	0.11	0.01	1.32	2.1	0.01	0.78	0	5.06	0.01	2.21	2.8	0.74	0.03	0	0.01	0	AMcD-080921-NesSoxVE5_A11_s1_w1571B3FF6-E57D-47BF-B9BF-AA8FC31108E2.tif	AMcD-080921-NesSoxVE5_A11_s1_w2A9366449-56EF-4AB5-9D4F-2B2B17F469CE.tif	AMcD-080921-NesSoxVE5_A11_s1_w30F0A4676-E714-47D7-8846-1C143E5E26EB.tif	0	0	0
0	0	10	100	4	40	9	90	6	60	1	10	0	0	10	100	6	6	6	10	492	1	0	0	1.21	0	2.68	4.31	0.08	0.01	0.87	2.25	0	0.45	0.01	3.24	0.02	0.75	2.41	0.43	0	0	0.01	0	AMcD-080921-NesSoxVE5_A11_s2_w1478EB8F2-3947-43A6-A7EA-D6F9A28F0875.tif	AMcD-080921-NesSoxVE5_A11_s2_w2275B1D5D-F4AB-4D88-84A6-A1DA1082B1C7.tif	AMcD-080921-NesSoxVE5_A11_s2_w372A350BA-EAF6-4E6F-838F-2BBA8331866C.tif	0	0	0
3	0.521739	572	99.4783	34	5.91304	99	17.2174	541	94.087	476	82.7826	1	0.173913	574	99.8261	541	541	541	575	560	476	0	0	0.75	0	3.22	4.06	0.14	0.02	1.47	2.15	0.01	0.67	0	4.86	0.01	2.22	2.35	0.65	0.01	0	0.01	0	AMcD-080921-NesSoxVE5_A11_s3_w18E9B1EE1-4F2E-4268-BCB2-0A7BDE0B67FF.tif	AMcD-080921-NesSoxVE5_A11_s3_w25617ABA6-9793-4A95-BF41-5C19D6244E24.tif	AMcD-080921-NesSoxVE5_A11_s3_w394815D44-7AF4-4B21-B074-46477394FCC2.tif	0	0	0
4	0.997506	397	99.0025	23	5.73566	72	17.9551	378	94.2643	329	82.0449	2	0.498753	399	99.5012	378	378	378	401	405	329	0	0	0.95	0	2.9	3.71	0.11	0.01	1.25	1.68	0.01	0.65	0	4.4	0.01	1.9	2.87	0.83	0.01	0	0.01	0.01	AMcD-080921-NesSoxVE5_A11_s4_w14D5089C1-EA5D-44A7-AB81-451970934FC7.tif	AMcD-080921-NesSoxVE5_A11_s4_w21B96289B-6C68-49DE-9D57-DEA249C57643.tif	AMcD-080921-NesSoxVE5_A11_s4_w36D863BF8-D0C3-4F74-B075-C7566A5166D2.tif	0	0	0
0	0	425	100	12	2.82353	85	20	413	97.1765	340	80	0	0	425	100	413	413	413	425	947	340	0	0	0.63	0	2.96	4.32	0.13	0.01	1.41	2.32	0.02	0.78	0	4.47	0.01	1.67	2.79	0.84	0.02	0.01	0.02	0.01	AMcD-080921-NesSoxVE5_A12_s1_w19EB2FEC2-3EEF-480C-8272-F42C7AC02CD3.tif	AMcD-080921-NesSoxVE5_A12_s1_w214B39783-F83F-4534-BED9-8053A66B5D86.tif	AMcD-080921-NesSoxVE5_A12_s1_w30BF25AA6-EA08-40E1-8E5F-92CC7D23FFA7.tif	0	0	0
0	0	518	100	16	3.0888	142	27.4131	502	96.9112	376	72.5869	1	0.19305	517	99.8069	502	502	502	518	790	376	0	0	0.64	0	3.56	4.78	0.09	0.01	1.4	2.59	0.01	0.85	0.01	4.8	0.01	1.74	2.56	0.76	0.01	0.01	0.01	0.01	AMcD-080921-NesSoxVE5_A12_s2_w165703FC0-06EF-4378-87E4-3B5040CDF39C.tif	AMcD-080921-NesSoxVE5_A12_s2_w2EC8BB1C0-5A19-4AF3-9E21-8FBCD10D94D5.tif	AMcD-080921-NesSoxVE5_A12_s2_w34BCDEF90-C775-4073-AB1C-9D41D4CEAFFD.tif	0	0	0
0	0	517	100	12	2.32108	85	16.441	505	97.6789	432	83.559	0	0	517	100	505	505	505	517	979	432	0	0	0.64	0	3.66	4.97	0.14	0.02	1.56	2.26	0.02	0.76	0	4.36	0.02	1.62	2.39	0.72	0.01	0.01	0.01	0.01	AMcD-080921-NesSoxVE5_A12_s3_w10648F25C-78AC-4510-B321-F25EA2530DEE.tif	AMcD-080921-NesSoxVE5_A12_s3_w2F3E9CDA2-832D-4811-86DF-FD3491A3B67E.tif	AMcD-080921-NesSoxVE5_A12_s3_w3CE8D8ED3-2213-4493-A548-158CAF379BE1.tif	0	0	0
0	0	33	100	2	6.06061	15	45.4545	31	93.9394	18	54.5455	0	0	33	100	31	31	31	33	776	18	0	0	1.4	0	2.81	4.1	0.06	0.01	0.76	1.44	0.01	0.4	0.01	2.58	0.01	0.58	1.7	0.44	0.01	0	0.01	0.01	AMcD-080921-NesSoxVE5_A12_s4_w123842200-7DFE-481A-A93F-CDCEBE64679E.tif	AMcD-080921-NesSoxVE5_A12_s4_w2F461B989-60E6-431C-A816-5193FC179D92.tif	AMcD-080921-NesSoxVE5_A12_s4_w33EE223AB-A587-4E8E-B907-5D7133F12924.tif	0	0	0
0	0	456	100	26	5.70175	97	21.2719	430	94.2982	359	78.7281	2	0.438596	454	99.5614	430	430	430	456	427	359	0	0	1.2	0	3.23	3.92	0.12	0.01	1.39	2.57	0.01	0.78	0	4.73	0.01	2.43	3.16	0.91	0.02	0.01	0.01	0.01	AMcD-080921-NesSoxVE5_A13_s1_w169AE66DA-F0FC-47F4-9571-FB32A4218DF2.tif	AMcD-080921-NesSoxVE5_A13_s1_w2CABE839A-8890-47E6-A232-56CE313C1553.tif	AMcD-080921-NesSoxVE5_A13_s1_w3B114A12B-9489-4D0C-A881-129EE4F9B37E.tif	0	0	0
4	0.746269	532	99.2537	24	4.47761	110	20.5224	512	95.5224	426	79.4776	0	0	536	100	512	512	512	536	508	426	0	0	0.64	0	3.22	3.96	0.13	0.01	1.59	2.33	0.03	0.83	0	5.81	0.01	2.55	3.1	0.82	0.02	0	0.02	0.01	AMcD-080921-NesSoxVE5_A13_s2_w104DFF4CC-AA6C-442B-95DE-766ABA8BAD52.tif	AMcD-080921-NesSoxVE5_A13_s2_w2A5A6F4F3-4628-4CBC-A74D-3CBB9E322510.tif	AMcD-080921-NesSoxVE5_A13_s2_w3B7732B16-E873-4242-A691-5690666AEC7C.tif	0	0	0
0	0	440	100	24	5.45455	74	16.8182	416	94.5455	366	83.1818	2	0.454545	438	99.5455	416	416	416	440	427	366	0	0	1.06	0	3.33	4.63	0.13	0.02	1.49	2.9	0.01	0.79	0	5.24	0.02	2.09	2.96	0.76	0.02	0.01	0.01	0.01	AMcD-080921-NesSoxVE5_A13_s3_w10C09E529-CE10-4C6E-BDE9-1F31E0A7B279.tif	AMcD-080921-NesSoxVE5_A13_s3_w240F09BB7-6E79-4B7B-8412-079415086BF2.tif	AMcD-080921-NesSoxVE5_A13_s3_w3B10FE3B2-B234-48E1-BB19-4A7836FBABB8.tif	0	0	0
2	0.46729	426	99.5327	22	5.14019	82	19.1589	406	94.8598	346	80.8411	1	0.233645	427	99.7664	406	406	406	428	409	346	0	0	0.73	0	3.71	4.53	0.13	0.01	1.51	3.06	0.02	0.81	0	4.96	0.02	2.09	2.93	0.76	0.02	0.01	0.01	0	AMcD-080921-NesSoxVE5_A13_s4_w13D6004F5-55BB-48A2-9E8B-AA5F1635E0FB.tif	AMcD-080921-NesSoxVE5_A13_s4_w2F476F375-D1D1-4AA6-AAF6-19F4BD2FFF1A.tif	AMcD-080921-NesSoxVE5_A13_s4_w3D936DD55-6B6B-477E-910B-1C10F788BD3B.tif	0	0	0
1	0.194175	514	99.8058	29	5.63107	117	22.7184	486	94.3689	398	77.2816	0	0	515	100	486	486	486	515	508	398	0	0	0.71	0	3.35	4.35	0.12	0.01	1.53	2.89	0.02	0.95	0	5.7	0.01	2.25	3.34	0.81	0.01	0.01	0.01	0	AMcD-080921-NesSoxVE5_A14_s1_w19E7A2DD3-0F8B-47A0-812C-648C84526CCE.tif	AMcD-080921-NesSoxVE5_A14_s1_w2426BEAF2-2818-4063-B4EB-DC16AA2C7DC7.tif	AMcD-080921-NesSoxVE5_A14_s1_w344A9D05C-8F8D-44F0-800C-C8A06153FD5F.tif	0	0	0
1	0.201207	496	99.7988	27	5.4326	90	18.1087	470	94.5674	407	81.8913	0	0	497	100	470	470	470	497	539	407	0	0	0.64	0	3.58	4.43	0.14	0.02	1.61	2.49	0.01	0.8	0	5.84	0.01	2.09	3.16	1.08	0.01	0	0.01	0.01	AMcD-080921-NesSoxVE5_A14_s2_w19BDD1834-CAA6-49FF-8B8B-53EA1F6D901C.tif	AMcD-080921-NesSoxVE5_A14_s2_w248846CBF-CA4B-423E-9D7A-8901C21EC923.tif	AMcD-080921-NesSoxVE5_A14_s2_w3646C0326-DD72-4CDA-B67F-FF4D8027243C.tif	0	0	0
0	0	505	100	26	5.14851	93	18.4158	479	94.8515	412	81.5842	1	0.19802	504	99.802	479	479	479	505	509	412	0	0	0.78	0	3.63	5.3	0.14	0.01	1.55	2.47	0.03	1.15	0.01	5.65	0.02	2.52	3.18	0.83	0.02	0.01	0.01	0.01	AMcD-080921-NesSoxVE5_A14_s3_w1B7EA940B-DEA3-4022-BA2B-27AD5C36475B.tif	AMcD-080921-NesSoxVE5_A14_s3_w27A4F9872-A618-4830-BFD6-6D07CA2A615C.tif	AMcD-080921-NesSoxVE5_A14_s3_w3DA00D7D7-281C-4F25-8A38-BDBD53351948.tif	0	0	0
0	0	7	100	1	14.2857	1	14.2857	6	85.7143	6	85.7143	0	0	7	100	6	6	6	7	458	6	0	0	0.68	0	3.56	4.98	0.11	0.02	1.15	2.31	0	0.5	0	3.26	0.02	0.71	2.46	0.51	0.01	0	0.03	0.01	AMcD-080921-NesSoxVE5_A14_s4_w1022E630C-260A-4109-9DC4-0A890A8AF1B4.tif	AMcD-080921-NesSoxVE5_A14_s4_w2EE2A2324-4B28-4BDE-96DA-EE552C47B03C.tif	AMcD-080921-NesSoxVE5_A14_s4_w3E240623B-94D4-482C-AF19-B6410C85BC51.tif	0	0	0
2	0.480769	414	99.5192	28	6.73077	81	19.4712	388	93.2692	335	80.5288	0	0	416	100	388	388	388	416	400	335	0	0	0.76	0	4.12	4.42	0.13	0.01	1.48	2.94	0.02	0.82	0.01	4.75	0.01	1.99	2.25	0.68	0.02	0	0.01	0	AMcD-080921-NesSoxVE5_A15_s1_w13EBD4567-6BFD-419A-A042-44A7B172064F.tif	AMcD-080921-NesSoxVE5_A15_s1_w2D435C9AE-E119-486E-9EA0-6D68BCA480FE.tif	AMcD-080921-NesSoxVE5_A15_s1_w314D97D86-831F-4E23-B136-21E3090DF833.tif	0	0	0
1	0.232558	429	99.7674	26	6.04651	76	17.6744	404	93.9535	354	82.3256	0	0	430	100	404	404	404	430	390	354	0	0	0.74	0	3.48	3.97	0.11	0.01	1.28	2.36	0.01	0.68	0	4.55	0.01	1.92	2.19	0.63	0.01	0.01	0.01	0.01	AMcD-080921-NesSoxVE5_A15_s2_w1CF5E9815-F788-4517-A9A9-E92DF19D7BC3.tif	AMcD-080921-NesSoxVE5_A15_s2_w268923AA3-9360-4887-AED5-0DA06CE06C1C.tif	AMcD-080921-NesSoxVE5_A15_s2_w382544E7C-7AC0-44CE-9533-CA927032C733.tif	0	0	0
2	0.410678	485	99.5893	31	6.3655	75	15.4004	456	93.6345	412	84.5996	1	0.205339	486	99.7947	456	456	456	487	486	412	0	0	0.54	0	3.02	3.81	0.11	0.01	1.26	2.41	0.02	0.65	0	4.62	0.01	2.04	2.75	0.64	0.02	0.01	0.01	0.01	AMcD-080921-NesSoxVE5_A15_s3_w1BF77E6BB-2B0B-44E3-97D9-BAB9FF3F5B08.tif	AMcD-080921-NesSoxVE5_A15_s3_w2C700D294-0131-45D7-93F7-952C8FC0250B.tif	AMcD-080921-NesSoxVE5_A15_s3_w3F9A58C60-75C0-41E5-BE10-7A1649F93D0E.tif	0	0	0
7	1.6317	422	98.3683	22	5.12821	112	26.1072	407	94.8718	317	73.8928	2	0.4662	427	99.5338	407	407	407	429	364	317	0	0	0.54	0	2.91	3.74	0.1	0.01	1.2	2.44	0.01	0.65	0	4.28	0.01	1.78	2.35	0.67	0.01	0	0.01	0.01	AMcD-080921-NesSoxVE5_A15_s4_w150909BF1-F7DF-4880-B6A7-70522B27B6DB.tif	AMcD-080921-NesSoxVE5_A15_s4_w20C3BA49E-BD0B-4887-9640-69F88C5FADE3.tif	AMcD-080921-NesSoxVE5_A15_s4_w397CFE187-B22F-4B86-956B-8079CEA6B22D.tif	0	0	0
2	0.490196	406	99.5098	25	6.12745	101	24.7549	383	93.8725	307	75.2451	0	0	408	100	383	383	383	408	363	307	0	0	0.53	0	2.84	3.64	0.1	0.01	1.2	1.63	0.01	0.66	0.01	4.33	0.01	1.94	2.68	0.75	0.02	0	0.01	0.01	AMcD-080921-NesSoxVE5_A16_s1_w1E6E1AAA8-4554-45DE-AD44-155D636D108A.tif	AMcD-080921-NesSoxVE5_A16_s1_w26E76FADF-9793-4630-B484-685B08E5175C.tif	AMcD-080921-NesSoxVE5_A16_s1_w32AF8E515-D945-4ABF-88D2-333E26558524.tif	0	0	0
1	0.229358	435	99.7706	31	7.11009	71	16.2844	405	92.8899	365	83.7156	0	0	436	100	405	405	405	436	416	365	0	0	0.59	0	2.95	3.72	0.1	0.01	1.22	2.31	0.01	0.68	0	4.94	0.02	2.05	2.21	0.61	0.03	0	0.01	0.01	AMcD-080921-NesSoxVE5_A16_s2_w14BC73FD7-94C4-40B2-A86D-86ADFD882328.tif	AMcD-080921-NesSoxVE5_A16_s2_w278286001-955D-4513-A357-5540EC3DDBF0.tif	AMcD-080921-NesSoxVE5_A16_s2_w323C28604-A839-4551-8E95-E6B664DFD8EA.tif	0	0	0
4	0.863931	459	99.1361	28	6.04752	86	18.5745	435	93.9525	377	81.4255	0	0	463	100	435	435	435	463	448	377	0	0	0.52	0	3.3	3.95	0.1	0.01	1.22	1.63	0.01	0.63	0.01	4.58	0.01	1.99	2.43	0.64	0.01	0	0.01	0.01	AMcD-080921-NesSoxVE5_A16_s3_w1024108AF-7744-48FF-83D5-059F89F4CCAB.tif	AMcD-080921-NesSoxVE5_A16_s3_w203789DFB-2615-4783-BC42-492A2E9A225C.tif	AMcD-080921-NesSoxVE5_A16_s3_w3C78032E0-0C54-45DF-8A61-04D377704BE4.tif	0	0	0
2	0.514139	387	99.4859	15	3.85604	77	19.7943	374	96.144	312	80.2057	0	0	389	100	374	374	374	389	367	312	0	0	0.58	0	3.06	3.78	0.09	0.01	1.16	2.13	0.01	0.66	0.01	4.57	0.01	1.8	2.19	0.62	0.01	0.01	0.01	0.01	AMcD-080921-NesSoxVE5_A16_s4_w18344C41A-1946-451E-BEE0-731BEB15FA70.tif	AMcD-080921-NesSoxVE5_A16_s4_w2A76C5882-8280-4824-840C-12A639749A1A.tif	AMcD-080921-NesSoxVE5_A16_s4_w3296C7B56-32D1-4BCB-86B2-B71FAEB351C9.tif	0	0	0
2	0.386847	515	99.6132	26	5.02901	112	21.6634	491	94.971	405	78.3366	1	0.193424	516	99.8066	491	491	491	517	478	405	0	0	0.57	0	3.12	3.77	0.13	0.02	1.37	2.47	0.01	0.67	0.01	4.85	0.01	2.19	3.18	0.76	0.01	0	0.02	0.01	AMcD-080921-NesSoxVE5_A17_s1_w16E575619-6A63-495B-AB2B-C7A4EE13C044.tif	AMcD-080921-NesSoxVE5_A17_s1_w2C9C82D1F-F7F7-4F34-94DF-DF02BD1ED5FA.tif	AMcD-080921-NesSoxVE5_A17_s1_w3CF4357ED-57FB-40A6-B01B-540A898F90C7.tif	0	0	0
2	0.364299	547	99.6357	37	6.73953	108	19.6721	512	93.2605	441	80.3279	1	0.182149	548	99.8179	512	512	512	549	520	441	0	0	0.64	0	3.07	3.94	0.13	0.02	1.46	2.19	0.02	0.74	0	5.22	0.01	2.17	2.91	0.75	0.01	0.01	0.02	0.01	AMcD-080921-NesSoxVE5_A17_s2_w1E3A7036F-913D-4FF8-9E88-628D51A836A4.tif	AMcD-080921-NesSoxVE5_A17_s2_w2D61E3A4D-7315-4716-815A-8D6B9275E5A5.tif	AMcD-080921-NesSoxVE5_A17_s2_w318C3FB24-E7F5-43C5-944A-47D36A3303C5.tif	0	0	0
2	0.45977	433	99.5402	27	6.2069	80	18.3908	408	93.7931	355	81.6092	2	0.45977	433	99.5402	408	408	408	435	417	355	0	0	0.69	0	3.08	3.83	0.11	0.01	1.44	2.83	0.01	0.65	0	4.76	0.01	1.98	2.07	0.65	0.01	0	0.01	0.01	AMcD-080921-NesSoxVE5_A17_s3_w166BB0F52-2FC4-4037-BB2A-997D4C7FE445.tif	AMcD-080921-NesSoxVE5_A17_s3_w296468B99-0691-44EB-A284-87FD42466C58.tif	AMcD-080921-NesSoxVE5_A17_s3_w33BF726E7-5D72-45A7-AF66-4BF38073E113.tif	0	0	0
2	0.390625	510	99.6094	24	4.6875	127	24.8047	488	95.3125	385	75.1953	0	0	512	100	488	488	488	512	455	385	0	0	0.73	0	3.23	3.85	0.12	0.01	1.28	1.92	0.01	0.66	0	4.54	0.01	2.01	2.48	0.66	0.01	0	0.01	0	AMcD-080921-NesSoxVE5_A17_s4_w1CBD8F8DD-4893-4D55-B903-0AE18ACF1E1B.tif	AMcD-080921-NesSoxVE5_A17_s4_w2C50C777A-363B-4ED4-9A2B-26C8D02CFEB5.tif	AMcD-080921-NesSoxVE5_A17_s4_w34D6A7289-E127-4345-ABAA-3B9B2FD85ABB.tif	0	0	0
4	0.728597	545	99.2714	22	4.00729	121	22.0401	527	95.9927	428	77.9599	0	0	549	100	527	527	527	549	497	428	0	0	0.51	0	3.09	3.74	0.12	0.01	1.4	1.83	0.01	0.66	0	4.92	0.01	2.32	2.51	0.91	0.01	0.01	0.01	0	AMcD-080921-NesSoxVE5_A18_s1_w17994F2AA-0930-4EE2-8591-F15AE659325F.tif	AMcD-080921-NesSoxVE5_A18_s1_w28E4BFBDB-3ABE-40AA-8211-EC9409050E72.tif	AMcD-080921-NesSoxVE5_A18_s1_w334ABCA67-806C-4002-AA0A-52EF0FA8C1EB.tif	0	0	0
0	0	37	100	9	24.3243	27	72.973	28	75.6757	10	27.027	1	2.7027	36	97.2973	28	28	28	37	394	10	0	0	0.62	0	2.59	3.72	0.07	0.01	0.91	2.3	0.01	0.58	0	3.42	0	0.75	2.04	0.43	0.01	0	0	0	AMcD-080921-NesSoxVE5_A18_s2_w18C5BDC00-86ED-460E-9B5B-AD4951D4F3A0.tif	AMcD-080921-NesSoxVE5_A18_s2_w2E626A873-9916-497F-B4D4-E58E2A909B47.tif	AMcD-080921-NesSoxVE5_A18_s2_w3661C4D22-AD2A-4C72-A3F9-BD714784D5DC.tif	0	0	0
4	0.91954	431	99.0805	31	7.12644	81	18.6207	404	92.8736	354	81.3793	2	0.45977	433	99.5402	404	404	404	435	413	354	0	0	0.57	0	3.27	4.17	0.11	0.01	1.34	2.38	0.01	0.69	0	4.5	0.01	1.85	2.44	0.63	0.01	0.01	0.01	0.01	AMcD-080921-NesSoxVE5_A18_s3_w13DDE4526-5FFB-42C7-BB64-00275BADB8A1.tif	AMcD-080921-NesSoxVE5_A18_s3_w2D127D7E0-545C-4476-B010-5864AAF73667.tif	AMcD-080921-NesSoxVE5_A18_s3_w3659923A5-50D5-456E-B080-9C5CBB7245A6.tif	0	0	0
0	0	419	100	28	6.68258	82	19.5704	391	93.3174	337	80.4296	1	0.238663	418	99.7613	391	391	391	419	395	337	0	0	0.61	0	3.32	3.98	0.1	0.02	1.12	1.69	0.01	0.63	0	4.05	0.01	1.6	2.36	0.6	0.01	0	0	0.01	AMcD-080921-NesSoxVE5_A18_s4_w116F0B51F-3301-4C32-8A09-92651DE0DEEE.tif	AMcD-080921-NesSoxVE5_A18_s4_w23E6E8191-4A70-4394-A71B-10C0FAB8AA52.tif	AMcD-080921-NesSoxVE5_A18_s4_w343C9840C-FACE-45D3-8142-BFBBD1918B67.tif	0	0	0
0	0	473	100	21	4.43975	87	18.3932	452	95.5603	386	81.6068	1	0.211416	472	99.7886	452	452	452	473	465	386	0	0	0.64	0	3.08	3.7	0.12	0.01	1.3	2.19	0.01	0.65	0.01	4.51	0.01	2	2.38	0.65	0.01	0	0.01	0.01	AMcD-080921-NesSoxVE5_A19_s1_w1C9FFE4B1-BF0C-4162-BAAD-E97D3910DB62.tif	AMcD-080921-NesSoxVE5_A19_s1_w2B7C3733B-E402-40A0-B4E6-5BC585937A50.tif	AMcD-080921-NesSoxVE5_A19_s1_w3C30CAC50-F145-4A3E-BC5C-0764788D35D7.tif	0	0	0
2	0.534759	372	99.4652	12	3.20856	62	16.5775	362	96.7914	312	83.4225	0	0	374	100	362	362	362	374	360	312	0	0	0.59	0	2.94	3.85	0.09	0.02	1.13	1.57	0.01	0.64	0	4.38	0.01	1.66	2.44	0.62	0	0	0.01	0.01	AMcD-080921-NesSoxVE5_A19_s2_w16F334052-E3BA-453B-93F3-8668B38E2FF5.tif	AMcD-080921-NesSoxVE5_A19_s2_w2C4926E55-CF8E-4D04-ACB3-2BE2C6F7FC06.tif	AMcD-080921-NesSoxVE5_A19_s2_w377ABB912-600D-452D-9F54-D9D9EE6968E7.tif	0	0	0
0	0	390	100	18	4.61538	73	18.7179	372	95.3846	317	81.2821	0	0	390	100	372	372	372	390	388	317	0	0	0.74	0	3.13	3.9	0.09	0.01	1.08	1.94	0.01	0.63	0	4.26	0.01	1.73	2.31	0.64	0.01	0	0.01	0	AMcD-080921-NesSoxVE5_A19_s3_w1BD3CE34F-BEB4-478D-B2F0-81AE4CB7FAB2.tif	AMcD-080921-NesSoxVE5_A19_s3_w216AE5A9E-4259-4DF5-92E5-867E885D135C.tif	AMcD-080921-NesSoxVE5_A19_s3_w3B87A9B6F-539C-4AFD-8752-92EABFCD05BE.tif	0	0	0
5	1.14679	431	98.8532	25	5.73394	98	22.4771	411	94.2661	338	77.5229	0	0	436	100	411	411	411	436	392	338	0	0	0.69	0	2.98	3.65	0.1	0.01	1.24	2.11	0.01	0.65	0	4.46	0.01	1.96	2.22	0.64	0.02	0	0.01	0	AMcD-080921-NesSoxVE5_A19_s4_w1C1ECFC7B-EAAC-4A81-8F25-7F2C062FD10E.tif	AMcD-080921-NesSoxVE5_A19_s4_w210767E63-F186-4A6D-AD39-17185F03FB3A.tif	AMcD-080921-NesSoxVE5_A19_s4_w3E4C7423E-61E7-4596-AEFE-D4399B14022B.tif	0	0	0
1	0.214592	465	99.7854	23	4.93562	82	17.5966	443	95.0644	384	82.4034	0	0	466	100	443	443	443	466	465	384	0	0	0.51	0	2.98	3.68	0.1	0.02	1.26	2.26	0.23	0.64	0	4.32	0.01	1.83	2.37	0.64	0.01	0	0.01	0	AMcD-080921-NesSoxVE5_A20_s1_w164B9A6E2-68CB-47CF-842C-7BC647EAC4B0.tif	AMcD-080921-NesSoxVE5_A20_s1_w201D24B55-B783-40AD-A2C6-9D45D8876AA0.tif	AMcD-080921-NesSoxVE5_A20_s1_w3463CB608-28A8-441B-A549-BC4541DFEFC7.tif	0	0	0
0	0	426	100	21	4.92958	69	16.1972	405	95.0704	357	83.8028	0	0	426	100	405	405	405	426	425	357	0	0	0.48	0	3.04	3.88	0.11	0.01	1.2	1.61	0.01	0.66	0	4.43	0.01	1.75	2.39	0.68	0.01	0.01	0.01	0.01	AMcD-080921-NesSoxVE5_A20_s2_w12B363989-F6C1-4BD2-9E88-00A0327FAB9A.tif	AMcD-080921-NesSoxVE5_A20_s2_w26C311194-E76F-474C-AD92-B972E203A4E9.tif	AMcD-080921-NesSoxVE5_A20_s2_w32DDBD4E6-97D2-4FCD-A016-89D73605F491.tif	0	0	0
4	1.26984	311	98.7302	21	6.66667	62	19.6825	294	93.3333	253	80.3175	0	0	315	100	294	294	294	315	299	253	0	0	0.51	0	2.89	3.54	0.1	0.01	1.03	2.13	0.01	0.68	0	4.07	0.01	1.49	2.26	0.68	0.01	0	0.01	0.02	AMcD-080921-NesSoxVE5_A20_s3_w17C3AAC4E-43F7-4BAB-9BF3-79E055D0CEE0.tif	AMcD-080921-NesSoxVE5_A20_s3_w2733CB0C6-B354-4572-8D59-3F07601245F3.tif	AMcD-080921-NesSoxVE5_A20_s3_w3F90CD51D-0F8E-4368-8401-DA75D8DE3491.tif	0	0	0
0	0	451	100	22	4.87805	82	18.1818	429	95.122	369	81.8182	0	0	451	100	429	429	429	451	436	369	0	0	0.52	0	3.08	3.85	0.1	0.01	1.23	2.51	0.01	0.72	0	4.62	0.01	1.92	2.44	0.66	0.01	0	0.01	0.01	AMcD-080921-NesSoxVE5_A20_s4_w1B01815CE-395F-4E3C-B53A-ECABA830AB79.tif	AMcD-080921-NesSoxVE5_A20_s4_w248EFB207-1DD5-44B9-B9FA-6FAF75D86818.tif	AMcD-080921-NesSoxVE5_A20_s4_w36E1EA0C2-B3A1-4E8A-ACF7-961CD9A195AF.tif	0	0	0
2	1.24224	159	98.7578	7	4.34783	58	36.0248	154	95.6522	103	63.9752	0	0	161	100	154	154	154	161	289	103	0	0	0.6	0	3.13	3.75	0.08	0.01	0.82	2.02	0.01	0.52	0	3.28	0.02	0.98	1.98	0.53	0.02	0.01	0.01	0	AMcD-080921-NesSoxVE5_A21_s1_w137428A60-62C3-4213-87DA-0A6AFA4AC9DD.tif	AMcD-080921-NesSoxVE5_A21_s1_w24BEE5604-FF48-41BB-8176-415D2C3B3142.tif	AMcD-080921-NesSoxVE5_A21_s1_w3EAFA44CC-0895-4159-AC5E-40FF88BF4551.tif	0	0	0
1	0.268817	371	99.7312	18	4.83871	64	17.2043	354	95.1613	308	82.7957	0	0	372	100	354	354	354	372	360	308	0	0	0.7	0	3.01	4.44	0.09	0.02	1.12	1.6	0.01	0.64	0	4.28	0.03	1.75	2.51	0.61	0.01	0.01	0.01	0.01	AMcD-080921-NesSoxVE5_A21_s2_w11F619B2A-7D51-4A66-A2F1-BB3784954466.tif	AMcD-080921-NesSoxVE5_A21_s2_w224773A9A-6C53-4283-88B8-7E8D429C8900.tif	AMcD-080921-NesSoxVE5_A21_s2_w363764968-67D4-4EC1-A116-06E7873B7C65.tif	0	0	0
0	0	377	100	25	6.6313	80	21.2202	352	93.3687	297	78.7798	3	0.795756	374	99.2042	352	352	352	377	335	297	0	0	0.58	0	2.81	3.61	0.1	0	1.09	2.17	0.01	0.63	0	4.26	0.01	1.85	2.08	0.65	0.01	0.01	0.01	0.01	AMcD-080921-NesSoxVE5_A21_s3_w17F423DE7-D465-4EF8-A77C-18D29E5C5986.tif	AMcD-080921-NesSoxVE5_A21_s3_w20B81330D-38C1-4466-B13D-8A231BB85D43.tif	AMcD-080921-NesSoxVE5_A21_s3_w3B7A6CDE5-2ED0-4675-A469-AECBB5D75285.tif	0	0	0
0	0	418	100	26	6.2201	97	23.2057	392	93.7799	321	76.7943	0	0	418	100	393	393	392	418	382	321	0	0	0.63	0	3.11	3.78	0.09	0.01	1.22	2.34	0.01	0.66	0	4.55	0.02	2	2.09	0.65	0.01	0	0.01	0.01	AMcD-080921-NesSoxVE5_A21_s4_w14ECE6678-D3C8-4696-AD36-91B911331781.tif	AMcD-080921-NesSoxVE5_A21_s4_w264AFAE6D-DBB6-4322-90BB-678B8B405957.tif	AMcD-080921-NesSoxVE5_A21_s4_w3694184F2-3B8D-4BBB-A4C7-347353EBD002.tif	0	0	0
0	0	476	100	29	6.09244	111	23.3193	447	93.9076	365	76.6807	1	0.210084	475	99.7899	447	447	447	476	436	365	0	0	0.59	0	3.01	3.71	0.1	0.01	1.31	1.75	0.01	0.66	0.01	4.57	0.01	2.01	2.65	0.65	0.01	0.01	0.01	0.01	AMcD-080921-NesSoxVE5_A22_s1_w13C218C95-D3FC-46D2-AD11-EFFEBA9DA80B.tif	AMcD-080921-NesSoxVE5_A22_s1_w2999F3096-D121-4F42-A9BC-3B0410EFDAAE.tif	AMcD-080921-NesSoxVE5_A22_s1_w3CF8ED190-F864-4021-A598-871CA6959F37.tif	0	0	0
3	0.791557	376	99.2084	18	4.74934	54	14.248	361	95.2507	325	85.752	0	0	379	100	361	361	361	379	383	325	0	0	0.53	0	2.87	3.64	0.1	0.01	1.12	2.11	0.01	0.65	0	4.15	0.01	1.71	1.87	0.62	0.02	0	0.01	0	AMcD-080921-NesSoxVE5_A22_s2_w10035333F-7CCF-4E69-90C4-AAAC0F3D5871.tif	AMcD-080921-NesSoxVE5_A22_s2_w27A530726-254C-4C41-9BCD-95C20A5EBF90.tif	AMcD-080921-NesSoxVE5_A22_s2_w31A5A9BB7-BF4D-4E17-BE20-2971E625C894.tif	0	0	0
1	0.383142	260	99.6169	22	8.42912	92	35.249	239	91.5709	169	64.751	2	0.766284	259	99.2337	240	240	239	261	322	169	0	0	0.52	0	3.05	3.62	0.07	0.01	0.77	1.56	0.01	0.59	0.01	4.05	0.01	1.61	2.16	0.69	0.01	0.01	0.01	0.01	AMcD-080921-NesSoxVE5_A22_s3_w1BCE4DB12-9EA2-4B92-9DF3-5F2728A41A9E.tif	AMcD-080921-NesSoxVE5_A22_s3_w2EBBA950F-C51A-44F2-8393-EBAED068D0F4.tif	AMcD-080921-NesSoxVE5_A22_s3_w344F361AA-6764-449F-8CC4-12B85D0502B2.tif	0	0	0
1	0.235849	423	99.7642	18	4.24528	86	20.283	406	95.7547	338	79.717	0	0	424	100	406	406	406	424	391	338	0	0	0.54	0	2.98	4.09	0.12	0.02	1.35	2.53	0.01	0.7	0	4.42	0.01	2.02	2.75	0.76	0.01	0	0.02	0.01	AMcD-080921-NesSoxVE5_A22_s4_w11CE8C8C2-0B7B-4B80-99BF-6EDF3E15482F.tif	AMcD-080921-NesSoxVE5_A22_s4_w24A7253AF-3B87-4F4A-8B2B-599DB263A908.tif	AMcD-080921-NesSoxVE5_A22_s4_w39B3C817D-E1E1-4978-953D-229EABB0976C.tif	0	0	0
2	0.479616	415	99.5204	28	6.71463	76	18.2254	389	93.2854	341	81.7746	1	0.239808	416	99.7602	389	389	389	417	395	341	0	0	0.51	0	3.23	4.28	0.11	0.02	1.32	2.42	0.03	0.72	0	4.92	0.01	2.18	2.62	0.7	0.01	0	0.01	0	AMcD-080921-NesSoxVE5_A23_s1_w143F69AF5-D438-410B-9F6A-DCFC7437D20D.tif	AMcD-080921-NesSoxVE5_A23_s1_w2D2ADFC5B-EC4B-45B1-9FA7-FFA0F2455BC6.tif	AMcD-080921-NesSoxVE5_A23_s1_w3860A4BF7-5C81-476D-8C6C-BDB2650150FB.tif	0	0	0
0	0	412	100	30	7.28155	77	18.6893	382	92.7184	335	81.3107	6	1.45631	406	98.5437	382	382	382	412	400	335	0	0	0.56	0	3.28	4.21	0.12	0.02	1.3	2.69	0.01	0.77	0	4.65	0.01	1.77	2.34	0.64	0.01	0	0.01	0.01	AMcD-080921-NesSoxVE5_A23_s2_w1B73438B8-2450-410C-89C3-9DD5DB55913B.tif	AMcD-080921-NesSoxVE5_A23_s2_w2E05E0B92-A903-4490-9A3D-C34F735C5376.tif	AMcD-080921-NesSoxVE5_A23_s2_w3466F9195-8144-46D0-A3B5-68B2896855FC.tif	0	0	0
1	0.246305	405	99.7537	25	6.15764	75	18.4729	381	93.8424	331	81.5271	0	0	406	100	381	381	381	406	395	331	0	0	0.84	0	3.22	3.96	0.11	0.01	1.14	2.21	0.01	0.64	0	4.13	0.01	1.66	1.9	0.61	0.01	0.01	0.01	0.01	AMcD-080921-NesSoxVE5_A23_s3_w10B8844EF-CC2E-482A-AFCA-43A7AC98686C.tif	AMcD-080921-NesSoxVE5_A23_s3_w2530CF26D-13C3-4785-B702-54D7FB74FF2A.tif	AMcD-080921-NesSoxVE5_A23_s3_w364C57005-0F31-4560-9909-04314CBCCE86.tif	0	0	0
4	1.05263	376	98.9474	11	2.89474	99	26.0526	369	97.1053	281	73.9474	1	0.263158	379	99.7368	369	369	369	380	355	281	0	0	0.56	0	2.96	3.7	0.09	0.01	1.1	1.71	0.01	0.61	0.01	4.56	0.02	2.05	2.37	0.61	0.01	0.01	0.01	0.01	AMcD-080921-NesSoxVE5_A23_s4_w1769E93EE-41FE-4996-8BE2-20E1777A70A7.tif	AMcD-080921-NesSoxVE5_A23_s4_w251FF85B7-BA6C-4A3A-BE5E-36DD48D41B0F.tif	AMcD-080921-NesSoxVE5_A23_s4_w368CCF847-D3D0-4799-913E-D3F1B313F383.tif	0	0	0
[truncated: 66 more columns]

## Sheet: SupplementaryTable3
ID	Name	Synonyms	CAS	SMILES	Formula	MolWt	Approved status	Disease	Indication	Pathways	Target	Receptor	Bioactivity	Reference
T7584	zanubrutinib	BGB-3111	1691249-45-2	C=CC(=O)N1CCC(C2CCNc3c(C(N)=O)c(-c4ccc(Oc5ccccc5)cc4)nn32)CC1	C27H29N5O3	471.55	FDA	Cancer	mantle cell lymphoma (MCL)	Angiogenesis	BTK	BTK	Zanubrutinib is an inhibitor of Bruton tyrosine kinase (BTK).	Li N , Sun Z , Liu Y , et al. Abstract 2597: BGB-3111 is a novel and highly selective Bruton's tyrosine kinase (BTK) inhibitor[J]. Cancer Research, 2015, 75(15 Supplement):2597-2597.
T7333	Pyrvinium pamoate	Pyrvinium embonate	3546-41-6	CN(C)c1ccc2[n+](C)c(\C=C\c3cc(C)n(c3C)-c3ccccc3)ccc2c1.CN(C)c1ccc2[n+](C)c(\C=C\c3cc(C)n(c3C)-c3ccccc3)ccc2c1.Oc1c(cc2ccccc2c1Cc1c(O)c(cc2ccccc12)C([O-])=O)C([O-])=O	C26H28N3 . 1/2 C23H14O6	575.7	FDA	Others	pinworm infestations	Cytoskeletal Signaling;Stem Cells	Wnt/beta-catenin	Wnt	Pyrvinium pamoate is an old anthelminthic medicine for the treatment of enterobiasis , which re-attracts attention as an anti-cancer drug due to its inhibition of Wnt/β-catenin pathway in some types of cancer.	Zheng L , Liu Y , Pan J . Inhibitory effect of pyrvinium pamoate on uveal melanoma cells involves blocking of Wnt/β-catenin pathway[J]. 生物化学与生物物理学报:英文版, 2017(49):898.
T6986	Sivelestat	LY544349;ONO5046;EI546	127373-66-4	CC(C)(C)C(=O)Oc1ccc(cc1)S(=O)(=O)Nc1ccccc1C(=O)NCC(=O)O	C20H22N2O7S	434.46	PMDA	Respiratory system	Acute lung injury	Proteases/Proteasome	Serine Protease inhibitor	neutrophil elastase	Sivelestat is a potent and selective inhibitor of neutrophil elastase with IC50 of 44 nM.	Li G, et al. Int J Mol Med. 2016, 38(3):767-75.
T6918	Olmutinib	HM61713, BI 1482694;BI 1482694;HM61713	1353550-13-6	CN1CCN(CC1)c1ccc(cc1)Nc1nc2c(c(n1)Oc1cccc(c1)NC(=O)C=C)scc2	C26H26N6O2S	486.59	Other countries	Cancer	Non-small cell lung cancer	Angiogenesis; JAK/STAT signaling; Tyrosine Kinase/Adaptors	EGFR inhibitor	EGFR (cell: H1975); EGFR (cell: HCC827)	Olmutinib is an orally available small molecule, a mutant-selective inhibitor of epidermal growth factor receptor (EGFR) with potential antineoplastic activity. Olmutinib binds to and inhibits mutant forms of EGFR, thereby leading to cell death of EGFR-expressing tumor cells. As this agent is selective towards mutant forms of EGFR, its toxicity profile may be reduced as compared to non-selective …	Wang S, et al. J Hematol Oncol. 2016, 9: 34.
T6915	Darolutamide	BAY-1841788;ODM-201	1297538-32-9	C[C@@H](Cn1ccc(n1)-c1ccc(C#N)c(Cl)c1)NC(=O)c1cc([nH]n1)C(C)O	C19H19ClN6O2	398.85	FDA	Cancer	Prostate cancer	Endocrinology/Hormones	Androgen Receptor antagonist	Androgen Receptor	ODM-201 is an androgen receptor (AR) antagonist that blocks AR nuclear translocation (Ki: 11 nM).	Moilanen AM, et al. Sci Rep. 2015, 5:12007. doi: 10.1038/srep12007.
T6880	Larotrectinib sulfate	ARRY-470 (sulfate);LOXO-101 (sulfate);Larotrectinib (LOXO-101) sulfate;ARRY-470;Larotrectinib;LOXO-101 sulfate	1223405-08-0	C1C[C@@H](N(C1)c1nc2c(cnn2cc1)NC(=O)N1CC[C@@H](C1)O)c1c(ccc(c1)F)F.OS(=O)(=O)O	C21H22F2N6O2·H2O4S	526.51	FDA	Cancer	Solid tumours	Tyrosine Kinase/Adaptors	Trk receptor inhibitor	Trk	LOXO-101 is an oral active and specific ATP-competitive inhibitor of tropomyosin receptor kinases (TRK).	Ghilardi JR, et al. Mol Pain. 2010, 6:87.
T6864	Ixabepilone	BMS 247550;BMS 247550-1;Azaepothilone B;Ixempra	219989-84-1	C[C@H]1CCC[C@@]2([C@@H](O2)C[C@H](NC(=O)C[C@@H](C(C(=O)[C@@H]([C@H]1O)C)(C)C)O)/C(=C/C3=CSC(=N3)C)/C)C	C27H42N2O5S	506.7	FDA	Cancer	Breast cancer	Cytoskeletal Signaling	Microtubule Associated inhibitor	microtubule(tubulin stabilising)	Ixabepilone is an orally bioavailable microtubule inhibitor. It binds to tubulin and promotes tubulin polymerization and microtubule stabilization, thereby arresting cells in the G2-M phase of the cell cycle and inducing tumor cell apoptosis.	Lee FY, et al. Clin Cancer Res. 2001, 7(5):1429-1437.
T6825	Eltrombopag Olamine	SB-497115GR;Eltrombopag diethanolamine salt;SB497115;Promacta Olamine;Revolade	496775-62-3	NCCO.NCCO.CC1=NN(C(=O)C\1=N/Nc1cccc(-c2cccc(c2)C(O)=O)c1O)c1ccc(C)c(C)c1	C29H36N6O6	564.63	FDA	Others	Aplastic anaemia; Idiopathic thrombocytopenic purpura; Thrombocytopenia	Others	Thrombin agonist	Thrombopoietin receptor	Eltrombopag Olamine is the orally active ethanolamine salt of eltrombopag, a small-molecule, nonpeptide thrombopoietin receptor agonist with megakaryopoiesis-stimulating activity. Eltrombopag binds to and stimulates the transmembrane domain of the platelet thrombopoietin receptor (TPO-R or CD110), a member of the hematopoietin receptor superfamily. Activation of TPO-R leads to the proliferation a…	Erickson-Miller CL, et al. Stem Cells, 2009, 27(2), 424-430.
T6696	Tazarotene	AGN 190168;Tazorac;Zorac	118292-40-3	CCOC(=O)c1cnc(cc1)C#Cc1cc2c(cc1)SCCC2(C)C	C21H21NO2S	351.46	FDA	Endocrine system	Acne vulgaris; Photodamage; Psoriasis	Metabolism	Retinoid Receptor inhibitor	RAR	Tazarotene is a synthetic, topical retinoid. Tazarotene induces the expression of tazarotene-induced gene 3 (TIG3), a tumor suppressor gene. In psoriasis, tazarotene normalizes abnormal keratinocyte differentiation and reduces their hyperproliferation.	Yen A, et al. Mol Pharmacol, 2004, 66(6), 1727-1737.
T6694	Tamibarotene	Am 80;Amnolake;NSC 608000	94497-51-5	CC1(CCC(c2c1ccc(c2)NC(=O)c1ccc(cc1)C(=O)O)(C)C)C	C22H25NO3	351.44	PMDA	Cancer	Acute promyelocytic leukaemia	Metabolism	Retinoid Receptor agonist	RARα; RARβ	Tamibarotene is an orally active, synthetic retinoid, developed to overcome all-trans retinoic acid (ATRA) resistance, with potential antineoplastic activity.	Sanda T, et al. Leukemia, 2005, 19(6), 901-909.
T6632	Raltitrexed	D1694;ICI-D1694;ZD1694;Tomudex	112887-68-0	CN(Cc1ccc2[nH]c(C)nc(=O)c2c1)c1ccc(s1)C(=O)N[C@@H](CCC(O)=O)C(O)=O	C21H22N4O6S	458.49	CFDA	Cancer	Colorectal cancer; Mesothelioma	DNA Damage/DNA Repair	DNA/RNA Synthesis inhibitor	Thymidylate synthase	Raltitrexed（IC50 of 9 nM）, a thymidylate synthase inhibitor, is used for the inhibition of L1210 cell growth.	Peters GJ, et al. Eur J Cancer, 2000, 36(7), 916-924.
T6628	Pirarubicin	THP;Theprubicin	72496-41-4	COc1cccc2C(=O)c3c(O)c4C[C@](O)(C[C@H](O[C@H]5C[C@H](N)[C@H](O[C@@H]6CCCCO6)[C@H](C)O5)c4c(O)c3C(=O)c12)C(=O)CO	C32H37NO12	627.64	CFDA	Cancer	Breast cancer; Cancer	DNA Damage/DNA Repair	Topoisomerase inhibitor	Topo II	Pirarubicin is an anthracycline antibiotic. It is also a DNA/RNA synthesis inhibitor that intercalates into DNA and interacts with topoisomerase II, utilized as an antineoplastic agent.	Sugiyama T, et al. Jpn J Cancer Res, 1999, 90(7), 775-780.
T6603	Nelarabine	GW 506U78;Nelzarabine;506U78	121032-29-9	COc1nc(N)nc2n(cnc12)[C@@H]1O[C@H](CO)[C@@H](O)[C@@H]1O	C11H15N5O5	297.27	FDA	Cancer	Precursor cell lymphoblastic leukaemia-lymphoma; T-cell lymphoma	DNA Damage/DNA Repair	DNA/RNA Synthesis inhibitor	DNA synthesis (ALL-SIL cells); DNA synthesis (HSB2 cells); DNA synthesis (JURKAT cells); DNA synthesis (PER-255 cells)	Nelarabine is a purine nucleoside analog and DNA synthesis inhibitor with IC50 from 0.067-2.15 μM in tumor cells.	Beesley AH, et al. Br J Haematol. 2007, 137(2), 109-116.
T6588	Mitoxantrone	mitozantrone	65271-80-9	OCCNCCNc1ccc(NCCNCCO)c2c1C(=O)c1c(O)ccc(O)c1C2=O	C22H28N4O6	444.48	FDA	Cancer/Nervous system	Acute myeloid leukaemia; Acute nonlymphocytic leukaemia; Acute promyelocytic leukaemia; Breast cancer; Cancer; Cancer pain; Leukaemia; Liver cancer; Multiple sclerosis; Non-Hodgkin's lymphoma; Ovarian cancer	DNA Damage/DNA Repair	Topoisomerase inhibitor	Topo II	Mitoxantrone is an anthracenedione antibiotic with antineoplastic activity. Mitoxantrone intercalates into and crosslinks DNA, thereby disrupting DNA and RNA replication. This agent also binds to topoisomerase II, resulting in DNA strand breaks and inhibition of DNA repair. Mitoxantrone is less cardiotoxic compared to doxorubicin.	Bellosillo B, et al. Br J Haematol, 1998, 100(1), 142-146.
T6534	Histamine 2HCl	peremin;Ceplene;Histamine dihydrochloride	56-92-8	Cl.Cl.NCCc1c[nH]cn1	C5H9N3·2HCl	184.07	EMA	Cancer	Acute myeloid leukaemia	GPCR/G Protein; Immunology/Inflammation; Neuroscience	Histamine Receptor agonist	H1 receptor; H2 receptor	Histamine, an organic nitrogen compound, works on target cells in the mammalian brain by stimulating of Histamine 1/2.	Hornyak SC, et al. Inflammation, 2003, 27(5), 317-327.
T6504	Flupirtine maleate	Katadolon maleate	75507-68-5	CCOC(=O)Nc1c(nc(cc1)NCc1ccc(cc1)F)N.C(=C\C(=O)O)\C(=O)O	C15H17FN4O2·C4H4O4	420.39	EMA	Cancer	fibromyalgia	Membrane transporter/Ion channel; Neuroscience	NMDAR antagonist; Potassium Channel antagonist	NMDA receptor; Potassium Channel	Flupirtine maleate, a centrally acting non-opioid analgesia, is the salt form of Flupirtine. It is an NMDA receptor antagonist , and also a specific neuronal potassium channel opener.	Perovic S, et al. Eur J Pharmacol, 1994, 288(1), 27-33.
T6501	Fludarabine Phosphate	F-ara-A (NSC 312887) Phosphate;fludara Phosphate;F-ara-AMP;NSC 312887 Phosphate	75607-67-9	P(=O)(O)(O)OC[C@H]1O[C@H]([C@H]([C@@H]1O)O)n1cnc2c1nc(nc2N)F	C10H13FN5O7P	365.21	FDA	Cancer	Chronic lymphocytic leukaemia; Mantle-cell lymphoma; Non-Hodgkin's lymphoma	DNA Damage/DNA Repair	DNA/RNA Synthesis inhibitor	DNA polymerase α; DNA polymerase δ	Fludarabine Phosphate is the phosphate salt of a fluorinated nucleotide antimetabolite analog of the antiviral agent vidarabine (ara-A) with antineoplastic activity. Fludarabine phosphate is rapidly dephosphorylated to 2-fluoro-ara-A and then phosphorylated intracellularly by deoxycytidine kinase to the active triphosphate, 2-fluoro-ara-ATP. This metabolite may inhibit DNA polymerase alpha, ribon…	Huang P, et al, J Biol Chem, 1990, 265(27), 16617-16625.
T6487	Encorafenib	LGX818	1269440-17-6	C[C@@H](CNC1=NC=CC(=N1)C2=CN(N=C2C3=CC(=CC(=C3F)NS(=O)(=O)C)Cl)C(C)C)NC(=O)OC	C22H27ClFN7O4S	540.01	FDA	Cancer	Malignant melanoma	MAPK Signaling	Raf inhibitor	B-Raf (V600E)	LGX818 is an orally available mutated BRaf V600E inhibitor(IC50=0.3 nM) with potential antineoplastic activity.	Darrin D Stuart, et al. Cancer Res, 2012, 72(8 Supplement): 3790
T6485	Embelin	Emberine;NSC 91874;Embelic acid	550-24-3	CCCCCCCCCCCC1=C(C(=O)C=C(C1=O)O)O	C17H26O4	294.39	FDA	Cancer	Cancer	Apoptosis; GPCR/G Protein; Metabolism	IAP inhibitor; Lipoxygenase inhibitor; Prostaglandin Receptor inhibitor	XIAP; 5-Lipoxygenase; mPGES-1	Embelin, isolated from the Japanese Ardisia herb, is an inhibitor of the X-linked inhibitor of apoptosis (IC50: 4.1 uM).	Nikolovska-Coleska Z, et al. J Med Chem, 2004, 47(10), 2430-2440.
T6466	Dexmedetomidine HCl	(S)-Medetomidine hydrochloride;(+)-Medetomidine hydrochloride;Dexmedetomidine hydrochloride;Precedex	145108-58-3	Cl.C[C@H](c1cnc[nH]1)c1cccc(C)c1C	C13H16N2·HCl	236.74	FDA	Nervous system	Sedation	GPCR/G Protein	Adrenergic Receptor agonist	α2-adrenoceptor	Dexmedetomidine hydrochloride is an imidazole derivative that is an agonist of the adrenergic alpha-2 receptor. It is closely-related to MEDETOMIDINE, which is the racemic form of this compound.	Xue F, Zhang W, Chu HC.Kidney Int. 2016 May;89(5):1164.
T6431	Calcium Levofolinate	CL307782;Levoleucovorin Calcium	80433-71-2	C(=O)([C@@H](NC(=O)c1ccc(cc1)NC[C@@H]1N(c2c(=O)nc([nH]c2NC1)N)C=O)CCC(=O)[O-])[O-].[Ca+2]	C20H21N7O7·Ca	511.5	FDA	Cancer	Anaemia; Colorectal cancer; Osteosarcoma	Others	Others	Others	Calcium Levofolinate, a calcium salt of the folinic acid, is used in cancer chemotherapy as an adjuvant.	Lebitasy M, Hecq JD, Athanassopoulos A, Vanbeckbergen D, Jamart J, Galanti L.J Clin Pharm Ther. 2009 Aug;34(4):423-8.
T6410	Bexarotene	LGD1069;Targretin;Ro 26-4455	153559-49-0	Cc1cc2c(cc1C(=C)c1ccc(cc1)C(=O)O)C(CCC2(C)C)(C)C	C24H28O2	348.49	FDA	Cancer	Cutaneous T-cell lymphoma	Metabolism	Retinoid Receptor inhibitor	RXR	Bexarotene is a retinoid analogue that is used to treat the skin manifestations of cutaneous T cell lymphoma (CTCL).	Zhang C, et al. Clin Cancer Res, 2002, 8(5), 1234-1240.
T6357	(S)-crizotinib	ent-crizotinib	1374356-45-2	C[C@@H](c1c(ccc(c1Cl)F)Cl)Oc1c(ncc(c1)c1cn(nc1)C1CCNCC1)N	C21H22Cl2FN5O	450.34	FDA	Cancer	Non-small cell lung cancer	DNA Damage/DNA Repair	MTH1 inhibitor	MTH1	(S)-crizotinib（IC50 of 72 nM）, an effective MTH1 (NUDT1) inhibitor, is the (S)-enantiomer of crizotinib.	Huber KV, et al. Nature. 2014 , 508(7495), 222-227.
T6322	Copanlisib	BAY 80-6946	1032568-63-0	COc1c(OCCCN2CCOCC2)ccc2C3=NCCN3C(NC(=O)c3cnc(N)nc3)=Nc12	C23H28N8O4	480.52	FDA	Cancer	relapsed follicular lymphoma	PI3K/Akt/mTOR signaling	PI3K inhibitor	PI3Kα; PI3Kβ; PI3Kγ; PI3Kδ	Copanlisib is a phosphoinositide 3-kinase (PI3K) inhibitor with potential antineoplastic activity. Copanlisib inhibits the activation of the PI3K signaling pathway, which may result in inhibition of tumor cell growth and survival in susceptible tumor cell populations. Activation of the PI3K signaling pathway is frequently associated with tumorigenesis and dysregulated PI3K signaling may contribut…	Liu N, et al. Mol Cancer Ther. 2013, 12(11), 2319-2330.
T6316	Calcitriol	1,25-Dihydroxyvitamin D3;RO215535;Topitriol;Rocaltrol;Calcijex	32222-06-3	OC(C)(C)CCC[C@@H](C)[C@@H]1[C@@]2(C)CCC/C(=C\C=C/3\C[C@@H](O)C[C@H](O)C3=C)/[C@@H]2CC1	C27H44O3	416.64	FDA	Endocrine system	Hyperparathyroidism; Hypocalcaemia; Hypoparathyroidism; Osteodystrophy	Metabolism	Vitamin inhibitor	vitamin D receptor	Calcitriol is the physiologically active form of vitamin D. It is formed primarily in the kidney by enzymatic hydroxylation of 25-hydroxycholecalciferol (CALCIFEDIOL). Its production is stimulated by low blood calcium levels and parathyroid hormone. Calcitriol increases intestinal absorption of calcium and phosphorus, and in concert with parathyroid hormone increases bone resorption.	Rigby WF, et al. J Clin Invest, 1984, 74(4), 1451-1455.
T6302	Lonafarnib	Sch66336;Sarasar	193275-84-2	NC(=O)N1CCC(CC(=O)N2CCC(CC2)[C@H]2c3ncc(Br)cc3CCc3cc(Cl)cc(Br)c23)CC1	C27H31Br2ClN4O2	638.82	EMA	Infection	hepatitis delta virus infection	MAPK	Raf inhibitor; Ras inhibitor	K-ras-4B; H-ras; N-ras	Lonafarnib is an orally bioavailable FPTase inhibitor for H-ras, K-ras-4B, and N-ras (IC50: 1.9/5.2/2.8 nM).	Liu M, et al. Cancer Res, 1998, 58(21), 4947-4956.
T6301	Tosedostat	CHR-2797	238750-77-1	CC(C)C[C@H]([C@@H](C(=O)NO)O)C(=O)N[C@@H](C1=CC=CC=C1)C(=O)OC2CCCC2	C21H30N2O6	406.47	EMA	Cancer	acute myeloid leukaemia	Metabolism	Aminopeptidase	M1-aminopeptidase	CHR-2797 is an orally bioavailable inhibitor of the M1 family of aminopeptidases with potential antineoplastic activity. CHR-2797 is converted intracellularly into a poorly membrane-permeable active metabolite (CHR-79888) which inhibits the M1 family of aminopeptidases, particularly puromycin-sensitive aminopeptidase (PuSA), and leukotriene A4 (LTA4) hydrolase; inhibition of these aminopeptidases…	van Herpen CM, et al. Br J Cancer. 2010 Oct 26;103(9):1362-8.
T6280	Enzastaurin	LY317615	170364-57-5	Cn1cc(c2ccccc12)C1=C(C(=O)NC1=O)c1cn(C2CCN(Cc3ncccc3)CC2)c2ccccc12	C32H29N5O2	515.61	EMA	Cancer	glioma	Cytoskeletal Signaling	PKC inhibitor	PKCα; PKCβ; PKCγ; PKCε	Enzastaurin (LY317615) is an effective PKCβ selective inhibitor (IC50: 6 nM), 6- to 20-fold selectivity against PKCα/γ/ε.	Graff JR, et al. Cancer Res, 2005, 65(16), 7462-7469.
T6272	Fosbretabulin Disodium	CA 4P;Combretastatin A4 disodium phosphate;CA 4DP;Fosbretabulin (Combretastatin A4 Phosphate (CA4P)) Disodium;Combretastatin A4 Phosphate	168555-66-6	[Na+].[Na+].COc1ccc(cc1OP([O-])([O-])=O)\C=C/c1cc(OC)c(OC)c(OC)c1	C18H19O8P·2Na	440.29	EMA	Cancer	gastro-entero-pancreatic neuroendocrine tumours	Cytoskeletal Signaling	Microtubule Associated inhibitor	Tubulin	Fosbretabulin (Combretastatin A4 Phosphate (CA4P)) Disodium, a water-soluble prodrug of Combretastatin A4 (CA4), is a microtubule-targeting agent that binds β-tubulin (Kd: 0.4 μM). Fosbretabulin Disodium inhibits the polymerization of tubulin (IC50: 2.4 μM), and also disrupts tumor vasculature.	Woods JA, et al. Br J Cancer 1995, 71(4), 705-711.
T6253	Talazoparib	LT-673;BMN-673	1207456-01-6	Cn1ncnc1[C@@H]1[C@H](N=c2cc(F)cc3C(=O)NNC1=c23)c1ccc(F)cc1	C19H14F2N6O	380.35	FDA	Cancer	deleterious or suspected deleterious germline BRCA mutated, HER2 negative locally advanced or metastatic breast cancer in adults	Chromatin/Epigenetic; DNA Damage/DNA Repair	PARP	PARP	Talazoparib is a new-type PARP inhibitor (IC50: 0.58 nM), It similarly binds to PARP1/2 (Kis: 1.2/0.85 nM).	Wang B, et al. Molecular Cancer Therapeutics, 2009, 8 (12 Suppl), A121.
T6240	Palbociclib Isethionate	PD 0332991 isethionate;Palbociclib (PD0332991) Isethionate	827022-33-3	OCCS(O)(=O)=O.CC(=O)c1c(C)c2cnc(Nc3ccc(cn3)N3CCNCC3)nc2n(C2CCCC2)c1=O	C24H29N7O2·C2H6O4S	573.66	FDA	Cancer	Breast cancer	Cell Cycle/Checkpoint	CDK	CDK4/CyclinD1; CDK4/CyclinD3; CDK6/CyclinD2	Palbociclib (PD-0332991) is a selective inhibitor of CDK4/6 (IC50s: 11/16 nM). It exhibits no inhibition against a panel of 36 additional protein kinases.	Fry DW, et al. Specific inhibition of cyclin-dependent kinase 4/6 by PD 0332991 and associated antitumor activity in human tumor xenografts. Mol Cancer Ther. 2004 Nov;3(11):1427-38.
T6239	Palbociclib hydrochloride	PD 0332991 hydrochloride;Palbociclib (PD-0332991) HCl	827022-32-2	Cl.CC(=O)c1c(C)c2cnc(Nc3ccc(cn3)N3CCNCC3)nc2n(C2CCCC2)c1=O	C24H29N7O2·HCl	483.99	FDA	Cancer	Breast cancer	Cell Cycle/Checkpoint	CDK	CDK4/CyclinD1; CDK4/CyclinD3; CDK6/CyclinD2	Palbociclib (PD-0332991) is a selective inhibitor of CDK4/6 (IC50s: 11/16 nM). It exhibits no inhibition against a panel of 36 additional protein kinases.	Fry DW, et al. Specific inhibition of cyclin-dependent kinase 4/6 by PD 0332991 and associated antitumor activity in human tumor xenografts. Mol Cancer Ther. 2004 Nov;3(11):1427-38.
T6235	Lapatinib Ditosylate	GW-572016 ditosylate;Lapatinib (GW-572016) Ditosylate;Tykerb ditosylate	388082-77-7	Cc1ccc(cc1)S(O)(=O)=O.Cc1ccc(cc1)S(O)(=O)=O.CS(=O)(=O)CCNCc1ccc(o1)-c1ccc2ncnc(Nc3ccc(OCc4cccc(F)c4)c(Cl)c3)c2c1	C29H26ClFN4O4S·2C7H8O3S	925.46	FDA	Cancer	Breast cancer	Angiogenesis; MAPK; JAK/STAT signaling; Tyrosine Kinase/Adaptors	EGFR	EGFR; HER2/ErbB2	Lapatinib is an effective EGFR and ErbB2 inhibitor (IC50: 10.8/9.2 nM for EGFR/ErbB2).	Rusnak DW, et al. The effects of the novel, reversible epidermal growth factor receptor/ErbB-2 tyrosine kinase inhibitor, GW2016, on the growth of human normal and tumor-derived cell lines in vitro and in vivo. Mol Cancer Ther. 2001 Dec;1(2):85-94
T6233	Entinostat	SNDX-275;MS-275	209783-80-2	Nc1ccccc1NC(=O)c1ccc(CNC(=O)OCc2cccnc2)cc1	C21H20N4O3	376.41	EMA	Cancer	Hodgkin’s lymphoma	Chromatin/Epigenetic; DNA Damage/DNA Repair	HDAC	HDAC1; HDAC3	Entinostat (MS-275) is an inhibitor of HDACs that inhibits HDAC1 and HDAC3 (IC50s: 0.18/0.74 μM).	Beckers T, et al. Distinct pharmacological properties of second generation HDAC inhibitors with the benzamide or hydroxamate head group. Int J Cancer. 2007 Sep 1;121(5):1138-48.
T6230	Imatinib	STI571;CGP057148B;ST-1571	152459-95-5	CN1CCN(Cc2ccc(cc2)C(=O)Nc2ccc(C)c(Nc3nccc(n3)-c3cccnc3)c2)CC1	C29H31N7O	493.6	FDA	Cancer	Chronic myeloid leukaemia; Dermatofibrosarcoma; Gastrointestinal stromal tumours; Hypereosinophilic syndrome; Myelodysplastic syndromes; Precursor cell lymphoblastic leukaemia-lymphoma; Systemic mastocytosis	Angiogenesis; Tyrosine Kinase/Adaptors; Cytoskeletal Signaling	Bcr-Abl; c-Kit; PDGFR	v-Abl; c-Kit; PDGFR	matinib is an inhibitor of the receptor tyrosine kinases c-Abl, Bcr-Abl, PDGFR, and c-Kit (IC50: 600/100/100 nM).	Heinrich MC, et al. Inhibition of c-kit receptor tyrosine kinase activity by STI 571, a selective tyrosine kinase inhibitor. Blood. 2000 Aug 1;96(3):925-32.
T6228	Irinotecan	CPT-11;(+)-Irinotecan;Topotecin	97682-44-5	C1(=O)OCc2c([C@]1(CC)O)cc1n(c2=O)Cc2c1nc1c(c2CC)cc(cc1)OC(=O)N1CCC(CC1)N1CCCCC1	C33H38N4O6	586.68	FDA	Cancer	Breast cancer; Cervical cancer; Colorectal cancer; Gastrointestinal cancer; Leukaemia; Lung cancer; Non-Hodgkin's lymphoma; Non-small cell lung cancer; Ovarian cancer; Pancreatic cancer; Skin cancer; Small cell lung cancer; Solid tumours; Uterine cancer	DNA Damage/DNA Repair	Topoisomerase inhibitor	Topo I	Irinotecan is an antineoplastic enzyme inhibitor primarily used in the treatment of colorectal cancer. It is a derivative of camptothecin that inhibits the action of topoisomerase I. Irinotecan prevents religation of the DNA strand by binding to topoisomerase I-DNA complex, and causes double-strand DNA breakage and cell death.	Hofmann C, et al. Pre-clinical evaluation of the activity of irinotecan as a basis for regional chemotherapy. Anticancer Res. 2005 Mar-Apr;25(2A):795-804.
T6226	Pemetrexed Disodium Hydrate	Pemetrexed disodium hemipenta hydrate;Pemetrexed sodium hydrate;LY-231514 Disodium Hydrate	357166-30-4	O.O.O.O.O.[Na+].[Na+].[Na+].[Na+].Nc1nc(=O)c2c(CCc3ccc(cc3)C(=O)N[C@@H](CCC([O-])=O)C([O-])=O)c[nH]c2[nH]1.Nc1nc(=O)c2c(CCc3ccc(cc3)C(=O)N[C@@H](CCC([O-])=O)C([O-])=O)c[nH]c2[nH]1	C20H21N5O6·5/2H2O·2Na	516.42	FDA	Cancer	Mesothelioma; Non-small cell lung cancer	DNA Damage/DNA Repair; Metabolism	DHFR inhibitor; DNA/RNA Synthesis inhibitor	DHFR; DHFR; GARFT; Thymidylate synthase	Pemetrexed Disodium Hydrate is a new-type antifolate and antimetabolite for TS, DHFR, and GARFT. The Ki of Pemetrexed Disodium Hydrate for TS, DHFR and GARFT is 1.3 nM, 7.2 nM and 65 nM, respectively.	Shih C, et al. Cancer Res. 1997, 57(6), 1116-1123.
T6218	Selumetinib	ARRY-142886;AZD6244	606143-52-6	Cn1cnc2c(F)c(Nc3ccc(Br)cc3Cl)c(cc12)C(=O)NOCCO	C17H15BrClFN4O3	457.68	EMA	Cancer/Chromosomal disease	neurofibromatosis type 1	MAPK	MEK; ERK	MEK1; ERK1; ERK2	Selumetinib (AZD6244) is an effective, specific inhibitor of MEK1 and ERK1/2 phosphorylation (IC50: 14/10 nM).	Yeh TC, et al. Biological characterization of ARRY-142886 (AZD6244), a potent, highly selective mitogen-activated protein kinase kinase 1/2 inhibitor. Clin Cancer Res. 2007 Mar 1;13(5):1576-83.
T6216	Abiraterone	CB-7598	154229-19-3	C[C@]12CC[C@@H](CC1=CC[C@H]1[C@@H]3CC=C(c4cccnc4)[C@@]3(C)CC[C@H]21)O	C24H31NO	349.51	FDA	Cancer	PCa(prostatic cancer)	Metabolism	P450 inhibitor	CYP17	Abiraterone (CB-7598) is an effective steroidal cytochrome P450 17alpha-hydroxylase-17, 20-lyase (CYP17) inhibitor (IC50: 4 nM).	Attard G, et al. J Clin Oncol. 2008, 26(28), 4563-4571.
T6213	Vinorelbine Tartrate	Nor-5'-anhydrovinblastine ditartrate;KW-2307;Vinorelbine ditartrate;Navelbine tartrate	125317-39-7	O[C@H]([C@@H](O)C(O)=O)C(O)=O.O[C@H]([C@@H](O)C(O)=O)C(O)=O.CCC1=C[C@@H]2CN(C1)Cc1c([nH]c3ccccc13)[C@@](C2)(C(=O)OC)c1cc2c(cc1OC)N(C)[C@@H]1[C@]22CCN3CC=C[C@](CC)([C@@H]23)[C@@H](OC(C)=O)[C@]1(O)C(=O)OC	C45H54N4O8·2C4H6O6	1079.11	FDA	Cancer	Breast cancer; Non-small cell lung cancer	Cytoskeletal Signaling	Microtubule Associated inhibitor	Tubulin	Vinorelbine Tartrate, a semi-synthetic vinca alkaloid, interacts with tubulin resulting in mitosis inhibition.	Fellous A, et al. Semin Oncol. 1989, 16(2 Suppl 4), 9-14.
T6200	Ledipasvir	GS-5885	1256388-51-8	O=C(OC)N[C@H](C(=O)N1[C@H](c2ncc(c3cc4C(F)(F)c5c(ccc(c6ccc7nc([C@H]8N(C(=O)[C@@H](NC(=O)OC)C(C)C)[C@@H]9CC[C@H]8C9)[nH]c7c6)c5)c4cc3)[nH]2)CC2(C1)CC2)C(C)C	C49H54F2N8O6	889.02	FDA	Infection	HCV	Microbiology&Virology; Proteases/Proteasome	HCV Protease inhibitor	GT1a; GT1b	Ledipasvir is a Hepatitis C Virus NS5A Inhibitor. The mechanism of action of ledipasvir is as a P-Glycoprotein Inhibitor, and Breast Cancer Resistance Protein Inhibitor.	Link JO, et al. Discovery of ledipasvir (GS-5885): a potent, once-daily oral NS5A inhibitor for the treatment of hepatitis C virus infection. J Med Chem. 2014 Mar 13;57(5):2033-46.
T6199	Ribociclib	LEE011	1211441-98-3	CN(C)C(=O)c1cc2cnc(Nc3ccc(cn3)N3CCNCC3)nc2n1C1CCCC1	C23H30N8O	434.54	FDA	Cancer	Breast cancer	Cell Cycle/Checkpoint	CDK inhibitor	CDK4	LEE011 is an orally available, and highly specific CDK4/6 inhibitor (IC50：10/39 nM).	Rader J, et al. Clin Cancer Res. 2013, 19(22), 6173-6182.
T6153	Icotinib	BPI-2009;BPI-2009H;Conmana	610798-31-7	C#Cc1cc(Nc2ncnc3cc4c(OCCOCCOCCO4)cc23)ccc1	C22H21N3O4	391.42	CFDA	Cancer	Non-small cell lung cancer	Angiogenesis; JAK/STAT signaling; Tyrosine Kinase/Adaptors	EGFR inhibitor	EGFR	Icotinib is an orally available quinazoline-based inhibitor of epidermal growth factor receptor (EGFR), with potential antineoplastic activity.	Tan F, et al. Lung Cancer, 2012, 76(2), 177-182.
T6127	Rucaparib Phosphate	PF-01367338 phosphate;AG-014699 phosphate;AG-014699;PF-01367338	459868-92-9	OP(O)(O)=O.CNCc1ccc(cc1)-c1[nH]c2cc(F)cc3C(=O)NCCc1c23	C19H18FN3O·H3PO4	421.36	FDA	Cancer	Fallopian tube cancer; Ovarian cancer; Peritoneal cancer	Chromatin/Epigenetic; DNA Damage/DNA Repair	PARP	PARP	Rucaparib is an inhibitor of PARP (Ki: 1.4 nM for PARP1) that is used in clinical therapy to sensitize cancer cells to chemotherapy.	Thomas HD, et al. Preclinical selection of a novel poly(ADP-ribose) polymerase inhibitor for clinical trial. Mol Cancer Ther, 2007, 6(3), 945-956.
T6106	Selinexor	KPT-330	1393477-72-9	c1cnc(cn1)NNC(=O)/C=C\n1cnc(n1)c1cc(cc(c1)C(F)(F)F)C(F)(F)F	C17H11F6N7O	443.31	EMA	Cancer	plasma cell myeloma	Membrane Transporter/Ion Channel	CRM1 inhibitor	CRM1	Selinexor is an orally available, small molecule inhibitor of CRM1 (chromosome region maintenance 1 protein, exportin 1 or XPO1), with potential antineoplastic activity.	Etchin J, et al. Br J Haematol. 2013, 161(1), 117-127.
T6101	Entospletinib	GS-9973	1229208-44-9	C1CN(CCO1)c1ccc(Nc2nc(cn3ccnc23)c2ccc3cn[nH]c3c2)cc1	C23H21N7O	411.47	EMA	Cancer	acute myeloid leukaemia	Angiogenesis	Syk	Syk	Entospletinib （IC50= 7.7 nM）is a specific Syk inhibitor, which is orally bioavailable.	J Med Chem. 2014, 57(9), 3856-3873.
T6069	Gemcitabine HCl	Gemcitabine Hydrochloride;LY 188011 hydrochloride;LY188011;Gemzar	122111-03-9	Cl.Nc1ccn([C@@H]2O[C@H](CO)[C@@H](O)C2(F)F)c(=O)n1	C9H11F2N3O4·HCI	299.66	FDA	Cancer	Biliary cancer; Bladder cancer; Breast cancer; Non-small cell lung cancer; Ovarian cancer; Pancreatic cancer	DNA Damage/DNA Repair	DNA/RNA Synthesis	DNA synthesis	Gemcitabine is a DNA synthesis inhibitor (IC50s: 12, 18, 40, 92.7, 89.3 in Capan2, BxPC-3, Mia Paca-2, PANC-1, and PL-45 cells, respectively).	Wang H, et al. Enhanced efficacy of Gemcitabine by indole-3-carbinol in pancreatic cell lines: the role of human equilibrativenucleoside transporter 1. Anticancer Res. 2011 Oct;31(10):3171-80.
T6044	Telotristat Etiprate	LX1606 (Hippurate);LX 1606 Hippurate	1137608-69-5	OC(=O)CNC(=O)c1ccccc1.CCOC(=O)[C@@H](N)Cc1ccc(cc1)-c1cc(O[C@H](c2ccc(Cl)cc2-n2ccc(C)n2)C(F)(F)F)nc(N)n1	C27H26ClF3N6O3·C9H9NO3	754.15	FDA	Cancer	Malignant carcinoid syndrome	Metabolism	Hydroxylase activator	Tryptophan hydroxylase	Telotristat Etiprate (LX 1606 Hippurate) is an orally bioavailable, tryptophan hydroxylase (TPH) inhibitor with potential antiserotonergic activity.	Pappas C, et al. J Clin Oncol 27, 2009 (suppl; abstr e14555).
T6020	Pacritinib	SB1518	937272-79-2	C(CN1CCCC1)Oc1ccc2Nc3nccc(n3)-c3cccc(COC\C=C\COCc1c2)c3	C28H32N4O3	472.58	EMA	Others	post-essential thrombocythaemia myelofibrosis	Angiogenesis; Tyrosine Kinase/Adaptors; Chromatin/Epigenetic; Tyrosine Kinase/Adaptors; JAK/STAT signaling; Stem Cells	FLT inhibitor; JAK inhibitor; Tyrosine Kinases inhibitor	FLT3; FLT3 (D835Y); JAK2; JAK2 (V617F); Tyk2; JAK3	Pacritinib (SB1518) is an effective and specific inhibitor of JAK2 and FLT3 (IC50: 23/22 nM, in cell-free assays).	Hart S, et al. Leukemia, 2011, 25(11), 1751-1759.
T6019	Volasertib	BI 6727	755038-65-4	CC[C@H]1N(C(C)C)c2nc(Nc3ccc(cc3OC)C(=O)N[C@H]3CC[C@@H](CC3)N3CCN(CC4CC4)CC3)ncc2N(C)C1=O	C34H50N8O3	618.81	EMA	Cancer	acute myeloid leukaemia	Cell Cycle/Checkpoint	PLK	PLK1	Volasertib (BI-6727) is a potent inhibitor of PLK1 (IC50: 0.87 nM), inducing mitotic arrest and apoptosis. It also inhibits PLK2/PLK3 (IC50s: 5/56 nM).	Rudolph D, et al. BI 6727, a Polo-like kinase inhibitor with improved pharmacokinetic profile and broad antitumor activity. Clin Cancer Res. 2009 May 1;15(9):3094-102.
T6018	Zosuquidar 3HCl	LY-335979 trihydrochloride;RS 33295-198 trihydrochloride;Zosuquidar trihydrochloride;Zosuquidar (LY335979) 3HCl;RS 33295-198 (D06387) 3HCl	167465-36-3	Cl.Cl.Cl.O[C@@H](COC1=CC=CC2=C1C=CC=N2)CN1CCN(CC1)[C@@H]1C2=C(C=CC=C2)[C@@H]2[C@H](C3=C1C=CC=C3)C2(F)F	C32H31F2N3O2·3HCl	636.99	EMA	Cancer	acute myeloid leukaemia	Membrane transporter/Ion channel; Neuroscience	P-gp modulator	P-gp (P-glycoprotein)	Zosuquidar (LY335979) is a potent modulator of P-glycoprotein-mediated multi-drug resistance with Ki of 60 nM. Phase 3.	Dantzig AH, et al. Cancer Res. 1996, 56(18), 4171-4179.
T6006	Romidepsin	FR 901228;NSC 630176;FK 228;Depsipeptide	128517-07-7	C\C=C1/NC(=O)[C@H]2CSSCC\C=C\[C@H](CC(=O)N[C@H](C(C)C)C(=O)N2)OC(=O)[C@@H](NC1=O)C(C)C	C24H36N4O6S2	540.7	FDA	Cancer	Cutaneous T-cell lymphoma; Peripheral T-cell lymphoma	Chromatin/Epigenetic; DNA Damage/DNA Repair; NF-Κb	HDAC inhibitor	HDAC1; HDAC2	Romidepsin is an intravenously administered histone deacetylase inhibitor and antineoplastic agent that is approved for use in refractory or relapsed cutaneous and peripheral T cell lymphomas.	Furumai R, et al. Cancer Res, 2002, 62(17), 4916-4921.
T6002	Enzalutamide	MDV3100	915087-33-1	CNC(=O)c1ccc(cc1F)N1C(=S)N(C(=O)C1(C)C)c1ccc(C#N)c(c1)C(F)(F)F	C21H16F4N4O2S	464.44	FDA	Cancer	Prostate cancer	Endocrinology/Hormones	Androgen Receptor	Androgen Receptor	Enzalutamide (MDV 3100) is a non-steroidal androgen receptor (AR) antagonist (IC50: 36 nM in LNCaP prostate cells).	Tran C, et al. Development of a second-generation antiandrogen for treatment of advanced prostate cancer. Science, 2009, 324 (5928), 787-790.
T5995	Larotrectinib	LOXO-101;ARRY-470	1223403-58-4	O=C(Nc1cnn2ccc(N3CCC[C@@H]3c3cc(F)ccc3F)nc12)N1CC[C@H](O)C1	C21H22F2N6O2	428.44	FDA	Cancer	solid tumors	Tyrosine Kinase/Adaptors	Trk receptor	Trk	Larotrectinib is an orally administered inhibitor of the TRK kinase and is highly selective only for the TRK family of receptors(IC50s = 2-20 nM).	Doebele R C , Davis L E , Vaishnavi A , et al. An oncogenic NTRK fusion in a soft tissue sarcoma patient with response to the tropomyosin-related kinase (TRK) inhibitor LOXO-101[J]. Cancer Discovery, 2015, 5(10):1049-1057.
T5882	3-Bromopyruvic acid	Bromopyruvic acid;Hexokinase II Inhibitor II, 3-BP	1113-59-3	OC(=O)C(=O)CBr	C3H3BrO3	166.96	FDA	Cancer	antineoplastic	Metabolic Enzyme/Protease	Hexokinase	hexokinase II	3-Bromopyruvic acid is a hexokinase II inhibitor with Ki of 2.4 mM for glycolysis/hexokinase inhibition. It is inhibitor of tumour cell energy metabolism and chemopotentiator of platinum drugs.	Leng X , Peng J , Yu X , et al. 3-Bromopyruvic Acid, A Hexokinase II Inhibitor, is an Effective Antitumor Agent on the Hepatoma Cells : in vitro and in vivo Findings[J]. Anti-Cancer Agents in Medicinal Chemistry (Formerly Current Medicinal Chemistry - Anti-Cancer Agents), 2014, 14(5):-.
T5784	Topotecan	SKF 104864A;NSC 609669	123948-87-8	CC[C@@]1(O)C(=O)OCc2c1cc1-c3nc4ccc(O)c(CN(C)C)c4cc3Cn1c2=O	C23H23N3O5	421.45	FDA	Cancer	small cell lung cancer, cervical cancer	DNA Damage/DNA Repair	topoisomerase	Eukaryotic topoisomerase I	Topotecan is a Topoisomerase I inhibitor,and is an antineoplastic agent used to treat ovarian cancer that works by inhibiting DNA topoisomerases.	Feng-Lei Z , Ping W , Yun-Hui L , et al. Topoisomerase I Inhibitors, Shikonin and Topotecan, Inhibit Growth and Induce Apoptosis of Glioma Cells and Glioma Stem Cells[J]. PLoS ONE, 2013, 8(11):e81815-.
T5164	Cabozantinib hydrochloride (849217-68-1(free base))	XL184;BMS-907351	T5164	Cl.COc1cc2nccc(Oc3ccc(NC(=O)C4(CC4)C(=O)Nc4ccc(F)cc4)cc3)c2cc1OC	C28H25ClFN3O5	537.96	FDA	Cancer	Liver cancer; Renal cell carcinoma; Thyroid cancer	Angiogenesis; Tyrosine Kinase/Adaptors	c-Kit; c-Met/HGFR; TAM Receptor; VEGFR	c-Kit; c-Met; VEGFR2/KDR; FLT4; Axl	Cabozantinib (XL184) is a potent pan-tyrosine kinases inhibitor that inhibits VEGFR2, c-Met, Kit, Axl, and Flt4 (IC50s: 0.035, 1.3, 4.6, 7 and 6 nM).	Yakes FM, et al. Cabozantinib (XL184), a novel MET and VEGFR2 inhibitor, simultaneously suppresses metastasis, angiogenesis, and tumor growth. Mol Cancer Ther, 2011, 10(12), 2298-2308.
T5019	Desmopressin	DDAVP;Desmopressin Acetate	16679-58-6	NC(=O)CC[C@@H]1NC(=O)[C@H](Cc2ccccc2)NC(=O)[C@H](Cc2ccc(O)cc2)NC(=O)CCSSC[C@H](NC(=O)[C@H](CC(N)=O)NC1=O)C(=O)N1CCC[C@H]1C(=O)N[C@H](CCCNC(N)=N)C(=O)NCC(N)=O	C46H64N14O12S2	1069.22	FDA	Metabolism	Diabetes insipidus; Enuresis	GPCR/G Protein	Vasopressin Receptor	Vasopressin receptor 1;vasopressin receptor 1a;Vasopressin receptor 2	Desmopressin(DDAVP) is the synthetic analogue of the antidiuretic hormone arginine vasopressin.Vasopressin Receptor The antidiuretic properties of desmopressin have led to its use in polyuric conditions including primary nocturnal enuresis, nocturia, and diabetes insipidus. Desmopressin works by limiting the amount of water that is eliminated in the urine. Desmopressin binds to V2 receptors in re…	Walle J V , Stockner M , Raes A , et al. Desmopressin 30 Years in Clinical Use: A Safety Review[J]. Current Drug Safety, 2007, 2(3):-.
T5017	Nimustine Hydrochloride	Nidran hydrochloride	55661-38-6	Cl.Cc1ncc(CNC(=O)N(CCCl)N=O)c(N)n1	C9H14Cl2N6O2	309.15	PMDA	Cancer	Glioblastoma	Others	Others	Others	Nimustine has been used in trials studying the treatment of Glioblastoma.	Matsumoto, T. et al.: J. Eur. Acad. Dermatol. Venereol., 27, 1514 (2013)
T5001	Nintedanib Ethanesulfonate Salt	BIBF 1120 (esylate);Nintedanib esylate;Intedanib;BIBF 1120	656247-18-6	CCS(O)(=O)=O.COC(=O)c1ccc2c(NC(=O)\C2=C(/Nc2ccc(cc2)N(C)C(=O)CN2CCN(C)CC2)c2ccccc2)c1	C31H33N5O4.C2H6O3S	649.76	FDA	Cancer	Idiopathic pulmonary fibrosis; Non-small cell lung cancer	Tyrosine Kinase/Adaptors	FGFR;PDGFR; VEGFR	VEGFR1/2/3; FGFR1/2/3;PDGFRα/β	BIBF 1120 esylate is a potent triple angiokinase inhibitor for VEGFR1/2/3, FGFR1/2/3 and PDGFRα/β	Roth GJ, et al. Design, synthesis, and evaluation of indolinones as triple angiokinase inhibitors and the discovery of a highly specific 6-methoxycarbonyl-substituted indolinone (BIBF 1120). J Med Chem, 2009, 52(14), 4466-4480.
T4S0797	Berberine	Umbellatine;Berberin	2086-83-1	COC1=C(C2=C[N+]3=C(C=C2C=C1)C4=CC5=C(C=C4CC3)OCO5)OC	C20H18NO4+	336.36	CFDA	Cardiovascular system	Cardiovascular disorders	Microbiology&virology	Antibacterial	Antibacterial	1. Berberine is a potent oral hypoglycemic agent with beneficial effects on lipid metabolism. 2. Berberine may as a broad-spectrum anti-microbial medicine, a complementary therapeutic agent for HIV/AIDS. 3. Berberine seems to act as an herbal antidepressant and a neuroprotector against neurodegenerative disorders. 4. Berberine is used in histology for staining heparin in mast cells. As a natural …	Zhu Y , Ma N , Li H , et al. Berberine induces apoptosis and DNA damage in MG-63 human osteosarcoma cells[J]. Molecular Medicine Reports, 2014, 10(4):1734-1738.
T4985	Neticonazole Hydrochloride		130773-02-3	Cl.CCCCCOc1ccccc1\C(=C/SC)n1ccnc1	C17H22N2OS.HCl	338.9	PMDA	Cancer	PCa(prostatic cancer)	Microbiology&virology	Antifungal	Antifungal	Neticonazole Hydrochloride is an imidazole antifungal for the treatment of fungal skin infections. Neticonazole is reported as a potent exosome inhibitor which can block the activity of exosomes.	Datta A, et al. High-throughput screening identified selective inhibitors of exosome biogenesis and secretion: A drug repurposing strategy for advanced cancer. Sci Rep. 2018 May 25;8(1):8161.
T4570	Pipobroman	Vercyte;Amedel;A-8103	54-91-1	BrCCC(=O)N1CCN(CC1)C(=O)CCBr	C10H16Br2N2O2	356.06	FDA	Cancer	polycythaemia vera and refractory chronic myeloid leukaemia.	Others	Others	Others	Pipobroman is an anti-cancer drug that probably acts as an alkylating agent. Pipobroman has well documented clinical activity in polycythemia vera (PV) and essential thrombocythemia (ET). Pipobroman allows, within 3 months, to attain a response in more than 90% of patients, without clinically relevant toxicities. The 10-years risk of thrombosis of patients treated with Pipobroman is about 15%, Th…	Passamonti F, et al. Treatment of polycythemia vera and essential thrombocythemia: the role of pipobroman. Leuk Lymphoma. 2003 Sep;44(9):1483-1488.
T4451	Estramustine phosphate sodium	Estramustine phosphate disodium;Ro 21-8837/001	52205-73-9	[Na+].[Na+].ClCCN(CCCl)C(=O)Oc3cc4CC[C@@H]1[C@H](CC[C@]2(C)[C@H](CC[C@@H]12)OP([O-])([O-])=O)c4cc3	C23H30Cl2NNa2O6P	564.35	FDA	Cancer	Advanced prostate cancer	Cytoskeletal Signaling	Microtubule Associated	Microtubule/Tubulin	Estramustine phosphate sodium is an antimicrotubule chemotherapy agent; arrests prostate cancer cells in the G2/M phase of the cell cycle.	Perry CM,etal.Estramustine phosphate sodium. A review of its pharmacodynamic and pharmacokinetic properties, and therapeutic efficacy in prostate cancer.Drugs Aging. 1995 Jul;7(1):49-74.
T4409	Gilteritinib	ASP2215	1254053-43-4	CN1CCN(CC1)C2CCN(CC2)c3ccc(cc3OC)Nc5nc(NC4CCOCC4)c(CC)nc5C(N)=O	C29H44N8O3	552.72	FDA	Cancer	Acute myeloid leukaemia	Tyrosine Kinase/Adaptors	FLT;TAM Receptor	FLT3; AXL	Gilteritinib is a potent inhibitor at the FMS-related tyrosine kinase 3 (FLT3) and AXL tyrosine kinase receptors (IC50 = 0.29 nM and <1 nM, respectively). In preClinicalal studies, gilteritinib showed strong antileukemic and antitumor effects. Gilteritinib is currently in several Phase 3 Clinicalal trials for acute myeloid leukemia.	Mori M,etal.Gilteritinib, a FLT3/AXL inhibitor, shows antileukemic activity in mouse models of FLT3 mutated acute myeloid leukemia.Invest New Drugs. 2017 Oct;35(5):556-565.
T4368	Miriplatin	SM-11355	141977-79-9	N[C@@H]1CCCC[C@H]1N.CCCCCCCCCCCCCC(=O)O[Pt]OC(=O)CCCCCCCCCCCCC	C34H68N2O4Pt	764.02	PMDA	Cancer	Hepatocellular carcinoma	DNA Damage/DNA Repair	DNA Alkylation	DNA Alkylator/Crosslinker	Miriplatin (SM-11355) is a platinum complex used in TACE that has promise for the therapy of hepatocellular carcinoma (HCC).	Ishikawa T, et al. Predictive factor of local recurrence after balloon-occluded TACE with miriplatin (MPT) in hepatocellular carcinoma. PLoS One. 2014 Jul 21;9(7):e103009.
T4102	Goserelin acetate	ICI-118630 acetate;Fertilan;Zoladex	145781-92-6	CC(O)=O.CC(C)C[C@H](NC(=O)[C@@H](COC(C)(C)C)NC(=O)[C@H](Cc1ccc(O)cc1)NC(=O)[C@H](CO)NC(=O)[C@H](Cc1c[nH]c2ccccc12)NC(=O)[C@H](Cc1c[nH]cn1)NC(=O)[C@@H]1CCC(=O)N1)C(=O)N[C@@H](CCCNC(N)=N)C(=O)N1CCC[C@H]1C(=O)NNC(N)=O	C61H88N18O16	1329.46	FDA	Cancer	Breast cancer; Endometriosis; Prostate cancer; Uterine haemorrhage	GPCR/G Protein	GNRH Receptor inhibitor	GNRHR	Goserelin acetate is a synthetic long-acting agonist of gonadotropin-releasing hormone, used in treatments of cancer.	I.K. Morton; Judith M. Hall (6 December 2012). Concise Dictionary of Pharmacological Agents: Properties and Synonyms. Springer Science & Business Media. pp. 136–.
T4094	Anlotinib Dihydrochloride	Anlotinib (AL3818) dihydrochloride;AL3818 dihydrochloride	1360460-82-7	Cc1cc2c([nH]1)ccc(c2F)Oc1c2cc(c(cc2ncc1)OCC1(CC1)N)OC.Cl.Cl	C23H24Cl2FN3O3	480.36	CFDA	Cancer	Non-small cell lung cancer	Tyrosine Kinase/Adaptors	VEGFR inhibitor	VEGFR2; VEGFR3	Anlotinib, also known as AL3818, is a receptor tyrosine kinase (RTK) inhibitor with potential antineoplastic and anti-angiogenic activities. Upon administration, anlotininib targets multiple RTKs, including vascular endothelial growth factor receptor type 2 (VEGFR2) and type 3 (VEGFR3). This agent may both inhibit angiogenesis and halt tumor cell growth.	Yongkun Sun, et al. Safety, pharmacokinetics, and antitumor properties of anlotinib, an oral multi-target tyrosine kinase inhibitor, in patients with advanced refractory solid tumors. Journal of Hematology & Oncology20169:105
T4006	Pentostatin	Deoxycoformycin;CI-825;Nipent;Covidarabine	53910-25-1	N1=CNc2c([C@@H](C1)O)ncn2[C@@H]1O[C@@H]([C@@H](O)C1)CO	C11H16N4O4	268.27	FDA	Cancer	Hairy cell leukaemia	Neuroscience	AChR inhibitor	Adenosine receptor	Pentostatin is an extremely effective and irreversible inhibitor of adenosine deaminase (Ki: 2.5 pM).	Nabhan, et Al. Purine nucleoside analogues and combination therapies in B-cell chronic lymphocytic leukemia: dawn of a new era. Leukemia Res. 28 429.
T3S0807	Berbamine		478-61-5	COc1cc2CCN(C)[C@H]3Cc4ccc(Oc5cc(C[C@H]6N(C)CCc7cc(OC)c(OC)c(Oc1cc23)c67)ccc5O)cc4	C37H40N2O6	608.73	CFDA	Others	leukopenia	Neuroscience	CaMKII inhibitor	CAMKIIγ	1. Berbamine has high binding affinity toward the (GGA);G-quadruplex. 2. Berbamine and its derivatives are promising agents to suppress liver cancer growth by targeting CAMKII. 3. Berbamine may be the first ATP-competitive inhibitor of CaMKII γ, could be as a new type of molecular targeted agent through inhibition of the CaMKII γ activity for treatment of leukemia. 4. Berbamine can enhance the an…	Jin X , Wu Y . Berbamine Enhances the Antineoplastic Activity of Gemcitabine in Pancreatic Cancer Cells by Activating Transforming Growth Factor-β/Smad Signaling[J]. The Anatomical Record Advances in Integrative Anatomy and Evolutionary Biology, 2014, 297(5).
T3824	Jaceosidin		18085-97-7	COc1c(ccc(c1)c1cc(=O)c2c(c(c(cc2o1)O)OC)O)O	C17H14O7	330.29	CFDA	Immune system	Gastric ulcer; Gastritis	Metabolism	UGT inhibitor	UGT	Jaceosidin has anti-oxidative activity. Jaceosidin has anti-inflammatory activity, also a microglial inhibitor with anti-neuroinflammation activity. aceosidin has anticancer activity, modulates the ERK/ATM/Chk1/2 pathway, leading to inactivation of the Cdc2-cyclin B1 complex, followed by G2/M cell cycle arrest in endometrial cancer cells. Jaceosidin has immunosuppressive effect through inhibiting…	Song WY, et al. In vitro metabolism of jaceosidin and characterization of cytochrome P450 and UDP-glucuronosyltransferase enzymes in human liver microsomes. Arch Pharm Res. 2010 Dec;33(12):1985-96.
T3726	Erdafitinib	JNJ-42756493	1346242-81-6	COc1cc(OC)cc(c1)N(CCNC(C)C)c1ccc2ncc(nc2c1)-c1cnn(C)c1	C25H30N6O2	446.55	FDA	Cancer	Urogenital cancer	Angiogenesis; Tyrosine Kinase/Adaptors	FGFR inhibitor	FGFR1; FGFR2; FGFR3; FGFR4	Erdafitinib is a quinoxaline derivative compound, acts on FGFR1/2/3/4.	Timothy Perera, et al. Cancer Res. 2014, 74(19 Suppl):Abstract nr 1738.
T3678	Entrectinib	RXDX-101;NMS-E628	1108743-60-7	CN1CCN(CC1)c1cc(c(cc1)C(=O)Nc1n[nH]c2c1cc(cc2)Cc1cc(cc(c1)F)F)NC1CCOCC1	C31H34F2N6O2	560.64	FDA	Cancer	Solid tumours	Angiogenesis; Immunology/Inflammation; Tyrosine Kinase/Adaptors	ALK inhibitor; ROS inhibitor; Trk receptor inhibitor	ALK; ROS1; TrkA; TrkB; TrkC	Entrectinib is an inhibitor of TrkA (IC50: 1.7 nM), TrkB (IC50: 0.1 nM), and TrkC (IC50: 0.1 nM), as well as anaplastic lymphoma kinase (ALK; IC50: 1.6 nM) and C-ros oncogene 1 (ROS1; IC50: 0.2 nM). Entrectinib blocks proliferation of ALK-dependent cell lines, including those with C1156Y or L1196M resistance mutations, and inhibits ALK‐dependent signaling. It has been shown to inhibit the growth …	Rolfo C, et al. Expert Opin Investig Drugs. 2015, 24(11), 1493-1500.
T3634	Osimertinib mesylate	Mereletinib mesylate;AZD-9291 mesylate	1421373-66-1	CS(O)(=O)=O.COc1cc(N(C)CCN(C)C)c(NC(=O)C=C)cc1Nc1nccc(n1)-c1cn(C)c2ccccc12	C29H37N7O5S	595.71	FDA	Cancer	Non-small cell lung cancer	Angiogenesis; JAK/STAT signaling; Tyrosine Kinase/Adaptors	EGFR	EGFR (L858R); EGFR (L858R/T790M)	Osimertinib (AZD-9291) is an irreversible and mutant selective EGFR inhibitor (IC50s: 12/1 nM for EGFR(L858R) and EGFR(L858R/T790M)).	Cross DA, et al. AZD9291, an irreversible EGFR TKI, overcomes T790M-mediated resistance to EGFR inhibitors in lung cancer. Cancer Discov. 2014 Sep;4(9):1046-61.
T3630	Relugolix	TAK-385;RVT-601	737789-87-6	CN(C)Cc1c(sc2c1c(=O)n(c(=O)n2Cc1c(cccc1F)F)c1nnc(cc1)OC)c1ccc(cc1)NC(=O)NOC	C29H27F2N7O5S	623.63	PMDA	Cancer	Uterine leiomyoma	GPCR/G Protein	GNRH Receptor inhibitor	GNRHR	Relugolix is an orally available, non-peptide gonadotropin-releasing hormone (GnRH or luteinizing hormone-releasing hormone (LHRH)) antagonist, with potential antineoplastic activity. Relugolix competitively binds to and blocks the GnRH receptor in the anterior pituitary gland, which both prevents GnRH binding to the GnRH receptor and inhibits the secretion and release of both luteinizing hormone…	MacLean DB et al. J Clin Endocrinol Metab. 2015 Dec;100(12):4579-87.
T3626	Acalabrutinib	ACP-196	1420477-60-6	CC#CC(=O)N1CCC[C@H]1c1nc(c2n1ccnc2N)c1ccc(cc1)C(=O)Nc1ccccn1	C26H23N7O2	465.51	FDA	Cancer	Mantle-cell lymphoma	Angiogenesis	BTK inhibitor	BTK	Acalabrutinib, also known as ACP-196, is an orally available inhibitor of Bruton’s tyrosine kinase (BTK) with potential antineoplastic activity. Upon administration, ACP-196 inhibits the activity of BTK and prevents the activation of the B-cell antigen receptor (BCR) signaling pathway. This prevents both B-cell activation and BTK-mediated activation of downstream survival pathways. This leads to …	Wu J, et al. J Hematol Oncol. 2016, 9:21.
T3623	Cobimetinib	XL518;GDC-0973;RG7420	934660-93-2	C1CCN[C@@H](C1)C1(CN(C1)C(=O)c1c(c(c(cc1)F)F)Nc1c(cc(cc1)I)F)O	C21H21F3IN3O2	531.32	FDA	Cancer	Malignant melanoma	MAPK	MEK inhibitor	MEK1	Cobimetinib is a selective inhibitor of mitogen-activated protein kinase kinase (MEK) (IC50: 0.9 nM). Cobimetinib specifically binds to and inhibits the catalytic activity of MEK1, resulting in inhibition of extracellular signal-related kinase 2 (ERK2) phosphorylation and activation and decreased tumor cell proliferation.	Hoeflich KP, et al. Cancer Res. 2012, 72(1), 210-219.
T3621	Brigatinib	AP-26113	1197953-54-0	CN1CCN(CC1)C1CCN(CC1)c1cc(c(cc1)Nc1ncc(c(n1)Nc1ccccc1P(=O)(C)C)Cl)OC	C29H39ClN7O2P	584.09	FDA	Cancer	Non-small cell lung cancer	Angiogenesis; Immunology/Inflammation; Tyrosine Kinase/Adaptors; JAK/STAT signaling	ALK inhibitor; EGFR inhibitor; FLT inhibitor; IGF-1R inhibitor; ROS inhibitor	ALK; EGFR (C797S/del19); FLT3; IGF-1R; ROS1	Brigatinib is a highly potent and selective ALK inhibitor.	Wei-Sheng Huang, et al. J Med Chem, 2016, 59(10):4948-4964.
T3617	Ivosidenib	AG-120	1448347-49-6	Fc1cncc(c1)N([C@H](C(=O)NC1CC(F)(F)C1)c1ccccc1Cl)C(=O)[C@@H]1CCC(=O)N1c1cc(ccn1)C#N	C28H22ClF3N6O3	582.97	FDA	Cancer	Acute myeloid leukaemia	Metabolism	Dehydrogenase inhibitor	IDH1	Ivosidenib is an orally available inhibitor of isocitrate dehydrogenase type 1 (IDH1), with potential antineoplastic activity. Ivosidenib specifically inhibits a mutated form of IDH1 in the cytoplasm, which inhibits the formation of the oncometabolite, 2-hydroxyglutarate (2 hG). This may lead to both an induction of cellular differentiation and an inhibition of cellular proliferation in IDH1-expr…	Erica Hansen, et al. Blood. 2104, 124:3734.
T3529	Bestatin hydrochloride	Ubenimex hydrochloride	65391-42-6	Cl.CC(C)C[C@H](NC(=O)[C@@H](O)[C@H](N)Cc1ccccc1)C(O)=O	C16H25ClN2O4	344.84	PMDA	Cancer	Acute nonlymphocytic leukaemia	Cytoskeletal Signaling; Metabolism	Aminopeptidase inhibitor; Integrin inhibitor	Aminopeptidase; CD13	Bestatin (Ubenimex) hydrochlorideis an inhibitor of aminopeptidase N (APN)/CD13 and aminopeptidase B.	Hossain A, et al. Protective effects of bestatin in the retina of streptozotocin-induced diabetic mice. Exp Eye Res. 2016 Aug;149:100-6.
T3465	Vesnarinone	OPC-8212;Piteranometozine;Arkin	81840-15-5	N1C(=O)CCc2cc(ccc12)N1CCN(CC1)C(=O)c1cc(c(cc1)OC)OC	C22H25N3O4	395.46	CFDA	Cardiovascular system	Heart failure	Metabolism	PDE	PDE	Vesnarinone (INN) is a mixed phosphodiesterase 3 inhibitor and ion-channel modifier that has modest, dose-dependent, positive inotropic activity, but minimal negative chronotropic activity. It also suppresses cell proliferation and induces apoptosis by inducing the expression of p21, an inhibitor of cyclin-dependent kinase activity in p53-mediated cell cycle arrest.	Katayama Y, et al. Inhibitory effects of Vesnarinone on cloned cardiac delayed rectifier K(+) channels expressed in a mammalian cell line. J Pharmacol Exp Ther. 2000 Jul;294(1):339-46.
T3441	Anlotinib	AL-3818	1058156-90-3	Cc1cc2c([nH]1)ccc(c2F)Oc1c2cc(c(cc2ncc1)OCC1(CC1)N)OC	C23H22FN3O3	407.44	CFDA	Cancer	Non-small cell lung cancer	Angiogenesis; JAK/STAT signaling; Tyrosine Kinase/Adaptors	EGFR inhibitor	EGFR	Anlotinib is a novel multi-target tyrosine kinase inhibitor inhibiting VEGFR2/3, FGFR1-4, PDGFRα/β, c-Kit, and Ret.	Yongkun Sun, et al. J Hematol Oncol. 2016; 9: 105.
T3380	Homoharringtonine	HHT;Omacetaxine mepesuccinate;Ceflatonin;Myelostat	26833-87-4	COC(=O)C[C@](O)(CCCC(C)(C)O)C(=O)O[C@H]1[C@H]2c3cc4OCOc4cc3CCN3CCC[C@]23C=C1OC	C29H39NO9	545.61	FDA	Cancer	Chronic myeloid leukaemia	JAK/STAT signaling; Stem Cells	STAT inhibitor	STAT3	Homoharringtonine is an alkaloid inhibitor of protein synthesis with activity in myeloid malignancies. It might have clinical activity in some patients with myelodysplastic syndrome. Homoharringtonine enhances the paracellular permeability of Caco-2 cell monolayers by modulating the protein expression and localization of claudin isoforms. Homoharringtonine has anti-Y and antileukemic activities m…	Cao W, et al. Homoharringtonine induces apoptosis and inhibits STAT3 via IL-6/JAK1/STAT3 signal pathway in Gefitinib-resistant lung cancer cells. Sci Rep. 2015 Jul 13;5:8477.
T3366	Cephalotaxine	ZINC19795976;(-)-Cephalotaxine;Cephalotaxlen	24316-19-6	O[C@H]1[C@@H]2[C@@]3(N(CCc4c2cc2OCOc2c4)CCC3)C=C1OC	C18H21NO4	315.37	FDA	Cancer	Chronic leukemia	Immunology/Inflammation	Antiviral inhibitor	Antiviral	Cephalotaxine is an antiviral and an antitumor agent.	M A Sells, et al. J Virol. 1988 Aug; 62(8): 2836–2844.;
T3231	Niraparib	MK-4827	1038915-60-4	c1(cccc2c1nn(c2)c1ccc(cc1)[C@H]1CNCCC1)C(=O)N	C19H20N4O	320.39	FDA	Cancer	Fallopian tube cancer; Ovarian cancer; Peritoneal cancer	Chromatin/Epigenetic; Others; DNA Damage/DNA Repair	Others inhibitor; PARP inhibitor	TANK-1; PARP1; PARP2; PARP3; V-PARP	MK-4827(Niraparib) is a selective inhibitor of PARP1/PARP2 with IC50 of 3.8 nM/2.1 nM; with great activity in cancer cells with mutant BRCA-1 and BRCA-2; >330-fold selective against PARP3, V-PARP and Tank1.	Wang L, et al. Invest New Drugs. 2012, 30(6):2113-20.
T3170	Troglitazone	CS-045;Rezulin;Romglizone;Prelay;Romozin;Noscal	97322-87-7	c12c(CCC(O1)(COc1ccc(cc1)CC1C(=O)NC(=O)S1)C)c(c(c(c2C)C)O)C	C24H27NO5S	441.54	FDA	Metabolism	Type 2 diabetes mellitus	Metabolism	PPAR agonist	PPARγ	Troglitazone is a PPARγ agonist with anti-inflammatory and anti-tumor activity.	Park JW, et al. Thyroid. 2005, 15(3):222-31.
T3124	Carbendazim	Mercarzole;Carbendazole;Bavistin	10605-21-7	COC(=O)Nc1nc2c([nH]1)cccc2	C9H9N3O2	191.19	CFDA	Infection	antifungal	Microbiology&virology	Antifungal	Antifungal	Carbendazim is a broad-spectrum benzimidazole antifungal with potential antimitotic and antineoplastic activities. Although the exact mechanism of action is unclear, carbendazim appears to binds to an unspecified site on tubulin and suppresses microtubule assembly dynamic. This results in cell cycle arrest at the G2/M phase and an induction of apoptosis.	Jiang J, et al. Toxicol In Vitro. 2015 Oct;29(7):1473-81.
T3111	LY2835219	Abemaciclib methanesulfonate;LY2835219 (methanesulfonate);abemaciclib mesylate;LY2835219 mesylate	1231930-82-7	CCN1CCN(Cc2ccc(Nc3nc(c4cc(F)c5nc(C)n(C(C)C)c5c4)c(F)cn3)nc2)CC1.CS(=O)(=O)O	C27H32F2N8·CH4O3S	602.7	FDA	Cancer	Breast cancer	Cell Cycle/Checkpoint	CDK inhibitor	CDK4; CDK6	LY2835219 is a specific and effective inhibitor of CDK4(IC50=2 nM) and CDK6(IC50=10 nM).	Sanchez-Martinez et al. Mol Cancer Ther, 2011,10(11 Suppl), Abstract nr B234.
T3091	Carmustine	bis-chloroethylnitrosourea;BCNU;BiCNU;Gliadel;Carmubris;Nitrumon	154-93-8	ClCCNC(=O)N(CCCl)N=O	C5H9Cl2N3O2	214.05	FDA	Cancer	Glioma	DNA Damage/DNA Repair	DNA Alkylator/Crosslinker	DNA Alkylator	Carmustine is a cell-cycle phase nonspecific alkylating antineoplastic agent.	Lin, S.H. and L.R. Kleinberg. Expert Rev Anticancer Ther, 2008. 8(3): p. 343-59.
T3089	Thioguanine	6-Thioguanine;Thioguanine；2-Amino-6-purinethiol;2-Amino-6-mercaptopurine;6-TG	154-42-7	Nc1nc(=S)c2[nH]cnc2[nH]1	C5H5N5S	167.2	FDA	Cancer	remission induction and remission consolidation treatment of acute nonlymphocytic leukemias	Chromatin/Epigenetic	DNA Methyltransferase inhibitor	DNMT1	Thioguanine is an antineoplastic compound which also has antimetabolite action. The drug is used in the therapy of acute leukemia.	Krynetskaia NF, et al. FASEB J, 2000, 14(14), 2339-2344.
T3061	Lorlatinib	PF-06463922;PF-6463922;Loratinib	1454846-35-5	c1cc(cc2c1C(=O)N(C)Cc1c(c3cc(O[C@@H]2C)c(nc3)N)c(n(n1)C)C#N)F	C21H19FN6O2	406.41	FDA	Cancer	Non-small cell lung cancer	Angiogenesis; Immunology/Inflammation; Tyrosine Kinase/Adaptors; Tyrosine Kinase/Adaptors	ALK inhibitor; ROS inhibitor; Tyrosine Kinases inhibitor	ALK; ALK (L1196M); ROS1; ROS1; LTK (TYK1)	PF-06463922 is an orally available, ATP-competitive inhibitor of the receptor tyrosine kinases, anaplastic lymphoma kinase (ALK) and C-ros oncogene 1 (Ros1), with potential antineoplastic activity.	Johnson TW, et al. J Med Chem. 2014, 57(11), 4720-4744.
T3015	Olaparib	KU0059436;AZD2281	763113-22-0	Fc1ccc(Cc2n[nH]c(=O)c3ccccc23)cc1C(=O)N1CCN(CC1)C(=O)C1CC1	C24H23FN4O3	434.46	FDA	Cancer	Breast cancer; Fallopian tube cancer; Ovarian cancer; Peritoneal cancer	Chromatin/Epigenetic; DNA Damage/DNA Repair	PARP	PARP1; PARP2	Olaparib is a small molecule inhibitor of PARP1/PARP2 (IC50: 5/1 nM) but is less effective against the PARP tankyrase-1 (IC50: 1.5 µM).	Menear KA, et al. 4-[3-(4-cyclopropanecarbonylpiperazine-1-carbonyl)-4-fluorobenzyl]-2H-phthalazin-1-one: a novel bioavailable inhibitor of poly(ADP-ribose) polymerase-1. J Med Chem. 2008 Oct 23;51(20):6581-91.
T3004	Batyl alcohol	Batilol;Stearyl monoglyceride;1-O-Octadecylglycerol;Batilolum	544-62-7	CCCCCCCCCCCCCCCCCCOCC(CO)O	C21H44O3	344.58	CFDA	Cancer	Aleucocytosis	Immunology/Inflammation	Others	Others	Batyl alcohol, isolated from shark liver oil, is also present in yellow bone marrow of animals and has been described as an inflammatory agent.	Suemune H, et al. Chem Pharm Bull (Tokyo). 1987 Aug;35(8):3112-8.
T2996	Tetrandrine	NSC-77037；d-Tetrandrine;Fanchinine;Hanfangchin A;Sinomenine A	518-34-3	COc1ccc2C[C@@H]3N(C)CCc4cc(OC)c(OC)c(Oc5cc6[C@H](Cc7ccc(Oc1c2)cc7)N(C)CCc6cc5OC)c34	C38H42N2O6	622.77	CFDA	Cardiovascular system	Hypertention	Membrane transporter/Ion channel	Calcium Channel inhibitor	Calcium Channel	Tetrandrine is a natural, bis-benzylisoquinoline alkaloid isolated from the root of the plant. Tetrandrine non-selectively inhibits calcium channel activity and induces G1 blockade of the G1 phase of the cell cycle and apoptosis in various cell types, resulting in immunosuppressive, anti-proliferative and free radical scavenging effects.	Wang G, et al. Pflugers Arch, 1992, 421(6), 558-565.
T2979	DL-Menthol	(±)-Menthol;Hexahydrothymol	89-78-1	CC(C)C1CCC(C)CC1O	C10H20O	156.15	FDA	Immune system	Occasional Minor Irritation; Pain; Sore Mouth; Sore Throat; Cough	Others	Others	Others	DL-Menthol is a racemic mixture of the monoterpene alcohols (–)-menthol and (+)-menthod, which have been found in Cannabis. (–)-Menthol is more common than (+)-menthol in nature and exhibits analgesic, antibacterial, and anticancer properties, as well as inhibits cholinesterase.2 (+)-Menthol inhibits the growth of F. verticillioides (MIC: 1.5 mM) but, unlike (–)-menthol, does not exhibit analgesi…	Kamatou GP, et al. Menthol: a simple monoterpene with remarkable biological properties. Phytochemistry. 2013 Dec;96:15-25.
T2957	Arctigenin	(-)-Arctigenin	7770-78-7	c1c(cc(c(c1)O)OC)C[C@@H]1[C@H](COC1=O)Cc1cc(c(cc1)OC)OC	C21H24O6	372.41	CFDA	Others	fever	Autophagy; Proteases/Proteasome	Autophagy; MMP	Autophagy; MMP	(-)-Arctigenin is found in burdock. (-)-Arctigenin is isolated from Cnicus benedictus, Forsythia viridissima, Arctium lappa, Ipomoea cairica and others (CCD). Arctigenin is a lignan found in certain plants of the Asteraceae, including the Greater burdock (Arctium lappa) and Saussurea heteromalla. It has shown antiviral and anticancer effects. It is the aglycone of arctiin.	Wu X, et al. Biochem Pharmacol. 2015 Aug 15;96(4):323-36.
T2920	Berbamine dihydrochloride	Berbamine;dihydrochloride	6078-17-7	Cl.O1c2c3[C@H](N(CCc3cc(OC)c2OC)C)Cc2cc(Oc3ccc(C[C@@H]4N(CCc5c4cc1c(OC)c5)C)cc3)c(O)cc2.Cl	C37H42Cl2N2O6	680.24	CFDA	Others	hemopoiesis	Angiogenesis	Bcr-Abl	Abl	Berbamine dihydrochloride, a natural compound derived from the Berberis amurensis plant, has been shown to exhibit antitumor activity in several Ys.	Jin X, Wu Y. Anat Rec (Hoboken). 2014 May;297(5):802-9.
T2907	Tanshinone I	Tanshinone A	568-73-0	Cc1cccc2c1ccc1c2C(=O)C(=O)c2c1occ2C	C18H12O3	276.29	CFDA	Cardiovascular system	Coronary heart disease; Stenocardia	Metabolism	Phospholipase inhibitor	PLA2	Tanshinone I, an active principle isolated from the herbal medicine Salvia miltiorrhiza, displays cytotoxicity against tumor cells.	Kim SY, et al. Phytother Res, 2002, 16(7), 616-620.
T2898	Andrographolide	Andrographis	5508-58-7	C[C@@]1(CO)[C@H](O)CC[C@@]2(C)[C@H](C\C=C3/[C@H](O)COC3=O)C(=C)CC[C@H]12	C20H30O5	350.44	CFDA	Digestive system	Upper respiratory tract infection and dysentery	NF-Κb	NF-κB inhibitor	NF-κB	Andrographolide(Andrographis), an irreversible antagonist of NF-κB, has anti-inflammatory and anti-platelet aggregation activities and potential antineoplastic.	Li GF, Qin YH, Du PQ. Life Sci. 2015 Sep 1;136:67-72.
T2832	S-Isocorydine(+)	(+)-Isocorynoline;Artabotrin;Luteanin;Uzokoridin	475-67-2	CN1CCc2cc(c(c3c2[C@@H]1Cc1c3c(c(cc1)OC)O)OC)OC	C20H23NO4	341.41	CFDA	Nervous system	Pain	Others	Others	Others	S-Isocorydine(+) and its derivatives have anticancer activities.	Sun H, et al. PLoS One. 2012;7(5):e36808.
T2796	Coenzyme Q10	CoQ10;Ubiquinone-10	303-98-0	CC1=C(C(=O)C(=C(C1=O)OC)OC)C/C=C(\C)/CC/C=C(\C)/CC/C=C(\C)/CC/C=C(\C)/CC/C=C(\C)/CC/C=C(\C)/CC/C=C(\C)/CC/C=C(\C)/CC/C=C(\C)/CCC=C(C)C	C59H90O4	863.37	PMDA	Cardiovascular system	Heart failure	Metabolic Enzyme/Protease	Endogenous Metabolite	Endogenous Metabolite	Coenzyme Q10 (ubiquinone) is a naturally occurring compound, acting as the electron carrier in the mitochondrial respiratory chain.	Crane FL, J Am Coll Nutr, 2001, 20(6), 591-598.
T2782	Catharanthine	(+)-3,4-Didehydrocoronaridine;(+)-3, 4-Didehydrocoronaridine	2468-21-5	CCC1=C[C@@H]2CN3CCc4c([nH]c5ccccc45)[C@@](C2)([C@@H]13)C(=O)OC	C21H24N2O2	336.42	CFDA	Cancer	Cancer	Neuroscience	AChR antagonist	nAChR	Catharanthine suppresses nicotinic receptor-mediated diaphragm contractions (IC50=59.6 μM).	Pereira DM, et al. Phytomedicine, 2010, 17(8-9), 646-652.
T2764	10-Hydroxycamptothecin	(S)-10-Hydroxycamptothecin;10-HCPT	19685-09-7	CC[C@@]1(O)C(=O)OCc2c1cc1-c3nc4ccc(O)cc4cc3Cn1c2=O	C20H16N2O5	364.36	EMA	Cancer	Primary liver cancer, gastric cancer, glandular epithelial carcinoma of head and neck, leukemia, rectal cancer, bladder cancer	DNA Damage/DNA Repair	Topoisomerase inhibitor	Topo I	10-Hydroxycamptothecin is a DNA topoisomerase I inhibitor, utilized as a clinical therapy agent against hepatoma.	Ling YH, et al. Cancer Biochem Biophys, 1990, 11(1), 23-30.
T2741	Glycyrrhizin	Glycyrrhizic acid	1405-86-3	C[C@]12CC[C@@](C)(C[C@H]1C1=CC(=O)[C@@H]3[C@@]4(C)CC[C@H](O[C@H]5O[C@@H]([C@@H](O)[C@H](O)[C@H]5O[C@@H]5O[C@@H]([C@@H](O)[C@H](O)[C@H]5O)C(O)=O)C(O)=O)C(C)(C)[C@@H]4CC[C@@]3(C)[C@]1(C)CC2)C(O)=O	C42H62O16	822.93	PMDA	Immune system	Hepatitis C	Metabolism	Dehydrogenase inhibitor	Dehydrogenase	Glycyrrhizic acid is a triterpenoid saponinl with anti-tumor and anti-diabetic activities.	Kiratipaiboon C, et al. Phytomedicine. 2015 Nov 14. pii: S0944-7113(15)00343-8.
T2736	Sodium Demethylcantharidate	Sodium norcantharidin	13114-29-9	[Na+].[Na+].[O-]C(=O)C1C2CCC(O2)C1C([O-])=O	C8H8Na2O5	230.14	CFDA	Cancer	Liver cancer, Esophagus cancer, Gastric carcinoma	Others	Others	Others	Demethylcantharidin (norcantharidin) is extracted from Mylabris phqlarata pallas and has potent antitumor activity.	To KK, et al. In vitro and in vivo suppression of growth of hepatocellular carcinoma cells by novel traditional Chinese medicine-platinum anti-cancer agents. Anticancer Drugs. 2005 Sep;16(8):825-35.
T2728	Limonin	Limonoic acid 3,19:16,17 dilactone;Dictamnolactone;Obaculactone;Citrolimonin	1180-71-8	CC1(C)O[C@H]2CC(=O)OC[C@@]22[C@H]1CC(=O)[C@]1(C)[C@@H]2CC[C@@]2(C)[C@@H](OC(=O)[C@H]3O[C@@]123)c1ccoc1	C26H30O8	470.52	CFDA	Cardiovascular system/Metabolism	Hypercholesterolemia	Microbiology&Virology; Proteases/Proteasome	HIV Protease inhibitor	HIV Protease	Limonin is a triterpenoid enriched in citrus fruits, which has antivirus and antitumor ability.	Battinelli L, et al. Planta Med, 2003, 69(10), 910-913.
T2677	Crenolanib	CP-868596;ARO 002	670220-88-9	CC1(COc2ccc3n(cnc3c2)-c2ccc3cccc(N4CCC(N)CC4)c3n2)COC1	C26H29N5O2	443.54	EMA	Cancer	soft tissue sarcoma	Angiogenesis; Tyrosine Kinase/Adaptors	PDGFR; FLT	PDGFRα; PDGFRβ; FLT3	Crenolanib is an orally bioavailable type III tyrosine kinases inhibitor of PDGFRα/β and FLT3 (IC50s: 11, 3.2, and 4 nM).	Heinrich MC, et al.Crenolanib inhibits the drug-resistant PDGFRA D842V mutation associated with imatinib-resistant gastrointestinal stromal tumors. Clin Cancer Res, 2012, Jun 27.
T2656	Fruquintinib	HMPL-013	1194506-26-7	Cc1c(c2c(o1)cc(cc2)Oc1ncnc2cc(c(cc12)OC)OC)C(=O)NC	C21H19N3O5	393.39	CFDA	Cancer	Colorectal cancer	Angiogenesis; Tyrosine Kinase/Adaptors	VEGFR inhibitor	VEGFR	Fruquintinib is an orally available, small molecule inhibitor of vascular endothelial growth factor receptors (VEGFRs), with potential anti-angiogenic and antineoplastic activities.	Gu Y, et al. Y ChemOthers Pharmacol. 2014 Jul;74(1):95-115.
T2609	Masitinib	AB1010	790299-79-5	CN1CCN(Cc2ccc(cc2)C(=O)Nc2ccc(C)c(Nc3nc(cs3)-c3cccnc3)c2)CC1	C28H30N6OS	498.64	EMA	Cancer	pancreatic cancer	Angiogenesis; Tyrosine Kinase/Adaptors; Cytoskeletal Signaling	Bcr-Abl inhibitor; c-Fms inhibitor; c-Kit inhibitor; Hck inhibitor; PDGFR inhibitor; Src inhibitor	Abl1; c-Fms; Kit; Hck; PDGFRα; PDGFRβ; Lyn B; Src	Masitinib is a tyrosine-kinase inhibitor used in the treatment of mast cell tumors in animals, specifically dogs. Since its introduction in November 2008 it has been distributed under the commercial name Masivet. It has been available in Europe since the second part of 2009. In the USA it is distributed under the name Kinavet and has been available for veterinaries since 2011.	Dubreuil P, et al. PLoS One, 2009, 4(9), e7258.
T2598	Thymopentin	TP5	69558-55-0	CC(C)[C@H](NC(=O)[C@H](CC(O)=O)NC(=O)[C@H](CCCCN)NC(=O)[C@@H](N)CCCNC(N)=N)C(=O)N[C@@H](Cc1ccc(O)cc1)C(O)=O	C30H49N9O9	679.56	CFDA	Immune system	immunoregulation	Endocrinology/Hormones	Estrogen/progestogen Receptor agonist	ER	Synthetic pentapeptide corresponding to the amino acids 32-36 of thymopoietin and exhibiting the full biological activity of the natural hormone. THYMOPENTIN is an immunomodulator which has been studied for possible use in the treatment of rheumatoid arthritis, AIDS, and other primary immunodeficiencies.	Zhu MX, et al. Exp Cell Res. 2015 Feb 15;331(2):387-98.
T2590	Vismodegib	GDC-0449;Erivedge;RG 3616	879085-55-9	CS(=O)(=O)c1ccc(C(=O)Nc2ccc(Cl)c(c2)-c2ccccn2)c(Cl)c1	C19H14Cl2N2O3S	421.3	FDA	Cancer	Basal cell cancer	GPCR/G Protein; Stem Cells	Hedgehog/Smoothened	Hedgehog	Vismodegib is a hedgehog pathway inhibitor (IC50: 3 nM). It also inhibits P-gp (IC50: 3.0 μM), ABCG2 (IC50: 1.4 μM).	Scales SJ, et al. Mechanisms of Hedgehog pathway activation in cancer and implications for therapy. Trends Pharmacol Sci. 2009 Jun;30(6):303-12.
T2586	Cabozantinib	BMS-907351;XL184	849217-68-1	COc1cc2nccc(Oc3ccc(NC(=O)C4(CC4)C(=O)Nc4ccc(F)cc4)cc3)c2cc1OC	C28H24FN3O5	501.5	FDA	Cancer	Liver cancer; Renal cell carcinoma; Thyroid cancer	Angiogenesis; Tyrosine Kinase/Adaptors	c-Kit; c-Met/HGFR; TAM Receptor; VEGFR	c-Kit; c-Met; VEGFR2/KDR; FLT4; Axl	Cabozantinib (XL184) is a potent pan-tyrosine kinases inhibitor that inhibits VEGFR2, c-Met, Kit, Axl, and Flt3 (IC50s: 0.035, 1.3, 4.6, 7 and 11.3 nM).	Yakes FM, et al. Cabozantinib (XL184), a novel MET and VEGFR2 inhibitor, simultaneously suppresses metastasis, angiogenesis, and tumor growth. Mol Cancer Ther, 2011, 10(12), 2298-2308.
T2582	Apatinib	YN968D1	811803-05-1	O=C(Nc1ccc(cc1)C1(CCCC1)C#N)c1cccnc1NCc1ccncc1	C24H23N5O	397.48	CFDA	Cancer	Gastric cancer	Angiogenesis; Apoptosis; Tyrosine Kinase/Adaptors	c-Kit inhibitor; c-RET inhibitor; Src inhibitor; VEGFR inhibitor	c-Kit; RET; c-Src; VEGFR2	Apatinib is an orally bioavailable and specific VEGFR2 inhibitor (IC50: 1 nM). In addition, this agent mildly inhibits c-Kit and c-SRC tyrosine kinases.	Tian S, et al. YN968D1 is a novel and selective inhibitor of vascular endothelial growth factor receptor-2 tyrosine kinase with potent activity in vitro and in vivo. Cancer Sci. 2011 Jul;102(7):1374-80.
T2569	Chlorotrianisene	tri-p-anisylchloroethylene;tris(p-methoxyphenyl)chloroethylene;TACE;CTA	569-57-3	COc1ccc(cc1)C(=C(c1ccc(OC)cc1)c1ccc(OC)cc1)Cl	C23H21ClO3	380.86	FDA	Endocrine system/Cancer	Menopausal Symptoms; Estrogen Deficiency; And Prostate Cancer	Endocrinology/Hormones	Estrogen/progestogen Receptor agonist	ER	Chlorotrianisene is an orally bioavailable, highly lipophilic, synthetic triphenylethylene (TPE) derivative and selective estrogen receptor modulator (SERM), with predominantly estrogenic but also antiestrogenic activities.	Kupfer D, Bulger WH. FEBS Lett. 1990 Feb 12;261(1):59-62.
T2565	Hesperetin		520-33-2	c12c(c(cc(c1)O)O)C(=O)C[C@H](O2)c1ccc(c(c1)O)OC	C16H14O6	302.27	CFDA	Immune system/Cardiovascular system/Cancer	Inflammatory; Hyperlipidemia; Cancer	GPCR/G Protein; Stem Cells; Neuroscience	5-HT Receptor inhibitor; TGF-beta/Smad inhibitor	HT; TGFβ	Hesperetin belongs to the flavanone class of flavonoids. Hesperetin, in the form of its glycoside hesperidin, is the predominant flavonoid in lemons and oranges.	Arya A, et al. Bioflavonoid hesperetin overcome bicalutamide induced toxicity by co-delivery in novel SNEDDS formulations: Optimization, in vivo evaluation and uptake mechanism. Mater Sci Eng C Mater Biol Appl. 2017 Feb 1;71:954-964.
T2543	Cabazitaxel	RPR-116258A;taxoid XRP6258;XRP6258;TXD 258	183133-96-2	O([C@]12[C@@H]3[C@@]([C@@H](OC)C[C@H]1OC2)(C(=O)[C@H](OC)C1=C([C@@H](OC(=O)[C@H](O)[C@@H](NC(=O)OC(C)(C)C)c2ccccc2)C[C@@](O)([C@H]3OC(=O)c2ccccc2)C1(C)C)C)C)C(=O)C	C45H57NO14	835.93	FDA	Cancer	Prostate cancer	Cytoskeletal Signaling	Microtubule Associated inhibitor	microtubule	Cabazitaxel is a taxane and antineoplastic agent which is currently used in the therapy of castration-resistant metastatic prostate cancer after failure of docetaxel.	EMEA/H/C/002018, 2011.
T2527	Ulipristal acetate	CDB-2914;Ulipristal	126784-99-4	C1(=O)CCC2=C3[C@@H](CCC2=C1)[C@@H]1CC[C@](C(=O)C)([C@@]1(C)C[C@@H]3c1ccc(cc1)N(C)C)OC(=O)C	C30H37NO4	475.62	FDA	Cancer	Pregnancy; Uterine leiomyoma	Endocrinology/Hormones	Estrogen/progestogen Receptor	PR	Ulipristal Acetate is an orally bioavailable, acetate salt of ulipristal, a selective progesterone receptor modulator with anti-progesterone activity. Ulipristal binds to the progesterone receptor (PR), thereby inhibiting PR-mediated gene expression, and interfering with progesterone activity in the reproductive system. As a result, this agent may suppress the growth of uterine leiomyomatosis. Fu…	Attardi BJ, et al. In vitro antiprogestational/antiglucocorticoid activity and progestin and glucocorticoid receptor binding of the putative metabolites and synthetic derivatives of CDB-2914, CDB-4124, and mifepristone. J Steroid Biochem Mol Biol. 2004 Ma
T2524	Dexmedetomidine		113775-47-6	Cc1c(c(ccc1)[C@H](C)c1cnc[nH]1)C	C13H16N2	200.28	FDA	Nervous system	Sedation	GPCR/G Protein	Adrenergic Receptor agonist	α2 receptor	Dexmedetomidine is a Central alpha-2 Adrenergic Agonist. The mechanism of action of dexmedetomidine is as an Adrenergic alpha2-Agonist. The physiologic effect of dexmedetomidine is by means of General Anesthesia.	Virtanen R, et al. Eur J Pharmacol, 1988, 150(1-2), 9-14.
T2512	Mocetinostat	MGCD0103;MG0103	726169-73-9	Nc1ccccc1NC(=O)c1ccc(CNc2nccc(n2)-c2cccnc2)cc1	C23H20N6O	396.44	EMA	Cancer	Hodgkin's lymphoma	Chromatin/Epigenetic; DNA Damage/DNA Repair	HDAC	HDAC1; HDAC11; HDAC2; HDAC3	Mocetinostat is an orally available HDAC inhibitor with most potency for HDAC1 (IC50: 0.15 μM), 2- to 10- fold selectivity against HDAC2/3/11.	Fournel M, et al. MGCD0103, a novel isotype-selective histone deacetylase inhibitor, has broad spectrum antitumor activity in vitro and in vivo. Mol Cancer Ther. 2008 Apr;7(4):759-68.
T2509	Tozasertib	VX 680;MK-0457	639089-54-6	CN1CCN(CC1)c1cc(Nc2cc(C)[nH]n2)nc(Sc2ccc(NC(=O)C3CC3)cc2)n1	C23H28N8OS	464.59	EMA	Cancer	Blood cancers, colon and breast cancers	Cell Cycle/Checkpoint; Chromatin/Epigenetic	Aurora Kinase	Aurora A; Aurora B; Aurora C	MK-0457 is a pan-Aurora kinase inhibitor (Kis: 0.6/18/4.6 nM for Aurora A/Aurora B/Aurora C). It shows selectivity against more than 190 different kinases.	Harrington EA, et al. VX-680, a potent and selective smallmolecule inhibitor of the Aurora kinases, suppresses tumor growth in vivo. Nat Med. 2004; 10:262-7.
T2508	Binimetinib	ARRY-162;ARRY-438162;MEK162	606143-89-9	Cn1cnc2c1cc(c(c2F)Nc1c(cc(cc1)Br)F)C(=O)NOCCO	C17H15BrF2N4O3	441.23	FDA	Cancer	Malignant melanoma	MAPK	MEK inhibitor	MEK	Binimetinib (MEK162, ARRY-162, ARRY-438162) is an orally available inhibitor of MEK1/2 (IC50: 12 nM) in a cell-free assay.	J Pheneger, et al. 2006, ACR Annual Scientific Meeting. Abst 794.
T2500	Cediranib	AZD2171;NSC-732208	288383-20-0	Cc1cc2c([nH]1)ccc(c2F)Oc1ncnc2cc(c(cc12)OC)OCCCN1CCCC1	C25H27FN4O3	450.51	EMA	Cancer	ovarian cancer	Angiogenesis; Tyrosine Kinase/Adaptors	c-Kit inhibitor; PDGFR inhibitor; VEGFR inhibitor	c-Kit; PDGFRβ; VEGFR1/FLT1; VEGFR2/KDR; VEGFR3/FLT4	Cediranib (AZD2171) is a highly potent (IC50 < 1 nmol/L) ATP-competitive inhibitor of recombinant KDR tyrosine kinase in vitro, also inhibits Flt1/4 (IC50: 5 nM/≤3 nM), similar activity against PDGFRβ and c-Kit, selective more for VEGFR than PDGFR-α (36-fold), CSF-1R (110-fold), and Flt3 (1000-fold) in HUVEC cells.	Wedge SR, et al. Cancer Res, 2005, 65(10), 4389-4400.
T2490	Osimertinib	Mereletinib;AZD-9291	1421373-65-0	c1cnc(nc1c1cn(c2c1cccc2)C)Nc1c(cc(c(c1)NC(=O)C=C)N(CCN(C)C)C)OC	C28H33N7O2	499.61	FDA	Cancer	Non-small cell lung cancer	Angiogenesis; JAK/STAT signaling; Tyrosine Kinase/Adaptors	EGFR inhibitor	EGFR (Exon 19 deletion); EGFR (L858R/T790M )	Osimertinib is a small molecule tyrosine kinase receptor inhibitor and antineoplastic agent that is used in the therapy of selected forms of advanced non-small cell lung cancer (NSCLC).	Patent. 2013, WO20132014448 A1.
T2485	Baricitinib	LY3009104;INCB028050	1187594-09-7	CCS(=O)(=O)N1CC(C1)(CC#N)n1cc(cn1)c1c2cc[nH]c2ncn1	C16H17N7O2S	371.42	FDA	Inflammation	Rheumatoid arthritis	Angiogenesis; Cell Cycle/Checkpoint; Tyrosine Kinase/Adaptors; Chromatin/Epigenetic; JAK/STAT signaling; Stem Cells	Chk inhibitor; JAK inhibitor; Tyrosine Kinases inhibitor	Chk2; JAK1; JAK2; JAK3; Tyk2	Baricitinib is an orally bioavailable inhibitor of Janus kinases 1 and 2 (JAK1/2), with potential anti-inflammatory, immunomodulating and antineoplastic activities.	Fridman JS, et al. J Immunol, 2010, 184(9), 5298-5307.
T2483	Dacomitinib	PF-299804;PF-00299804;PF299	1110813-31-4	O=C(Nc1cc2c(Nc3ccc(F)c(Cl)c3)ncnc2cc1OC)/C=C/CN1CCCCC1	C24H25ClFN5O2	469.94	FDA	Cancer	metastatic non-small cell lung cancer (NSCLC)	Angiogenesis; JAK/STAT signaling; Tyrosine Kinase/Adaptors	EGFR inhibitor	EGFR; HER2/ErbB2; HER2/ErbB2	Dacomitinib(PF299804; PF-00299804) is a highly selective, orally bioavailable small-molecule inhibitor of the HER family of tyrosine kinases with IC50 of 6, 45.7 and 73.7 nM for EGFR, ERBB2, and ERBB4, respectively.	Engelman JA, et al, Cancer Res, 2007, 67(24), 11924-11932.
T2456	Tivozanib	KRN951;AV-951	475108-18-0	COc1cc2nccc(Oc3cc(Cl)c(NC(=O)Nc4noc(C)c4)cc3)c2cc1OC	C22H19ClN4O5	454.86	EMA	Cancer	Renal cell carcinoma	Angiogenesis; Tyrosine Kinase/Adaptors	Ephrin Receptor inhibitor; PDGFR inhibitor; VEGFR inhibitor	EphB2; PDGFRα; VEGFR1; VEGFR2; VEGFR3	Tivozanib is an orally bioavailable inhibitor of vascular endothelial growth factor receptors (VEGFRs) 1, 2 and 3 with potential antiangiogenic and antineoplastic activities.	Nakamura K, et al. Cancer Res, 2006, 66(18), 9134-9142.
T2410	Nedaplatin	NSC 375101D	95734-82-0	N.N.[Pt++].[O-]CC([O-])=O	C2H8N2O3Pt	303.18	PMDA	Cancer	Cancer	DNA Damage/DNA Repair	DNA/RNA Synthesis inhibitor	DNA synthesis	Nedaplatin is a derivative of cisplatin and DNA damage agent for tumor colony forming units (IC50: 94 μM). Containing a novel ring structure in which glycolate is bound to the platinum by a bidentate ligand, nedaplatin forms reactive platinum complexes that bind to nucleophilic groups in DNA, resulting in intrastrand and interstrand DNA cross-links, apoptosis and cell death.	Alberts DS, et al. Cancer Chemother Pharmacol, 1997, 39(6), 493-497.
T2399	Bortezomib	Brotezamide;DPBA;LDP 341;MG 341;NSC 681239;Radiciol	179324-69-7	CC(C)C[C@H](NC(=O)[C@H](Cc1ccccc1)NC(=O)c1cnccn1)B(O)O	C19H25BN4O4	384.24	FDA	Cancer	Mantle-cell lymphoma; Multiple myeloma; Waldenstrom's macroglobulinaemia	Proteases/Proteasome; Ubiquitination	Proteasome	20S proteasome	Bortezomib (PS-341) is a potent 20S proteasome inhibitor (Ki: 0.6 nM, in a cell-free assay).	Adams J, et al. Proteasome inhibitors: a novel class of potent and effective antitumor agents. Cancer Res. 1999 Jun 1;59(11):2615-22.
T2394	Pixantrone dimaleate	BBR 2778 dimaleate;Pixantrone Maleate;BBR-2778	144675-97-8	c1cc(c2C(=O)c3c(C(=O)c2c1NCCN)ccnc3)NCCN.C(=C\C(=O)O)\C(=O)O.C(=C\C(=O)O)\C(=O)O	C25H27N5O10	557.21	EMA	Cancer	Non-Hodgkin's lymphoma	DNA Damage	Topoisomerase	Topoisomerase	Pixantrone dimaleate (BBR 2778 dimaleate) is an experimental antineoplastic drug.	Cavalletti E., et al. Invest New Drugs, 2007. 25(3): p. 187-95.
T2391	Camostat mesilate	FOY-S980;FOY305;Camostat mesylate	59721-29-8	CS(O)(=O)=O.CN(C)C(=O)COC(=O)Cc1ccc(OC(=O)c2ccc(NC(N)=N)cc2)cc1	C21H26N4O8S	494.52	PMDA	Cancer	Cancer	Membrane transporter/Ion channel	Sodium Channel inhibitor	epithelial sodium channel (ENaC)	Camostat is a trypsin-like protease inhibitor and inhibits airway epithelial sodium channel (ENaC) function.	Coote K, et al. J Pharmacol Exp Ther, 2009, 329(2), 764-774.
T2386	Pirfenidone	AMR69;S-7701,AMR-69;S-7701	53179-13-8	Cc1ccc(=O)n(c1)-c1ccccc1	C12H11NO	185.22	FDA	Respiratory system/Metabolism	Idiopathic pulmonary fibrosis	Stem Cells	TGF-beta/Smad inhibitor	TGFβ2	Pirfenidone is an inhibitor for TGF-β production and TGF-β stimulated collagen production. Pirfenidone inhibits fibroblast, epidermal, platelet-derived, and transforming beta-1 growth factors, thereby slowing tumor cell proliferation. This agent also inhibits DNA synthesis and the production of mRNA for collagen types I and III, resulting in a reduction in radiation-induced fibrosis.	Nakazato H, et al. Eur J Pharmacol, 2002, 446(1-3), 177-185.
T2384	Pomalidomide	CC-4047	19171-19-8	Nc1cccc2C(=O)N(C3CCC(=O)NC3=O)C(=O)c12	C13H11N3O4	273.24	FDA	Cancer	Multiple myeloma	Apoptosis	TNF	TNF-α	Pomalidomide inhibits TNF-α release in LPS stimulated human PBMCs (IC50: 13 nM). It is an anti-angiogenic agent and an immunomodulator.	Muller GW, et al. Amino-substituted thalidomide analogs: potent inhibitors of TNF-alpha production. Bioorg Med Chem Lett. 1999 Jun 7;9(11):1625-30.
T2383	Panobinostat	NVP-LBH589;LBH589	404950-80-7	Cc1[nH]c2ccccc2c1CCNCc1ccc(\C=C\C(=O)NO)cc1	C21H23N3O2	349.43	FDA	Cancer	Multiple myeloma	Chromatin/Epigenetic; DNA Damage/DNA Repair	HDAC	HDAC	Panobinostat is a potent inhibitor of all HDACs (Kis: 0.6-31 nM for HDAC1-11).	Scuto A, et al. The novel histone deacetylase inhibitor, LBH589, induces expression of DNA damage response genes and apoptosis in Ph- acute lymphoblastic leukemia cells. Blood. 2008 May 15;111(10):5093-100.
T2382	Vemurafenib	PLX4032;RO5185426;RG7204	918504-65-1	CCCS(=O)(=O)Nc1ccc(F)c(C(=O)c2c[nH]c3ncc(cc23)-c2ccc(Cl)cc2)c1F	C23H18ClF2N3O3S	489.92	FDA	Cancer	Malignant melanoma	Angiogenesis; MAPK; Neuroscience; Tyrosine Kinase/Adaptors	ACK; MAPK; Raf; Tyrosine Kinases	ACK1; MAP4K5 (KHS1); B-Raf; B-Raf (V600E); C-Raf; SRMS; FGR	Vemurafenib (PLX4032) is a novel and potent B-Raf (V600E) inhibitor (IC50: 31 nM).	Bollag G, et al. Clinical efficacy of a RAF inhibitor needs broad target blockade in BRAF-mutant melanoma. Nature, 2010, 467(7315), 596-599.
T2381	Abemaciclib	LY2835219;CDK4/6 dual inhibitor	1231929-97-7	CC(n1c2cc(c3nc(Nc4ncc(CN5CCN(CC)CC5)cc4)ncc3F)cc(F)c2nc1C)C	C27H32F2N8	506.59	FDA	Cancer	Breast cancer	Cell Cycle/Checkpoint	CDK inhibitor	CDK4; CDK6	LY2835219 is an effective and specific CDK4/6 inhibitor (IC50: 2/10 nM).	Ku B M , Yi S Y , Koh J , et al. The CDK4/6 inhibitor LY2835219 has potent activity in combination with mTOR inhibitor in head and neck squamous cell carcinoma[J]. Oncotarget, 2016, 7(12):14803-14813.
T2372	Ponatinib	AP24534	943319-70-8	CN1CCN(Cc2ccc(NC(=O)c3ccc(C)c(c3)C#Cc3cnc4cccnn34)cc2C(F)(F)F)CC1	C29H27F3N6O	532.56	FDA	Cancer	Chronic myeloid leukaemia; Precursor cell lymphoblastic leukaemia-lymphoma	Angiogenesis; Tyrosine Kinase/Adaptors; Cytoskeletal Signaling	Bcr-Abl; c-Kit; FGFR; PDGFR; Src; VEGFR	Abl; c-Kit; FGFR1; PDGFRα; c-Src; VEGFR2	Ponatinib is an orally available, multitargeted kinase inhibitor (IC50s: 0.37/1.1/1.5/2.2/5.4 nM for Abl, PDGFRα, VEGFR2, FGFR1, and Src, respectively).	O'Hare T, et al. AP24534, a pan-BCR-ABL inhibitor for chronic myeloid leukemia, potently inhibits the T315I mutant and overcomes mutation-based resistance. Cancer Cell, 2009, 16(5), 401-412.
T2369	Rociletinib	AVL-301;CNX-419;CO-1686	1374640-70-6	COc1c(Nc2ncc(c(Nc3cc(NC(=O)C=C)ccc3)n2)C(F)(F)F)ccc(c1)N1CCN(CC1)C(=O)C	C27H28F3N7O3	555.55	EMA	Cancer	Non-small cell lung cancer	Angiogenesis; JAK/STAT signaling; Tyrosine Kinase/Adaptors	EGFR inhibitor	EGFR (L858R/T790M); EGFR (wt)	Rociletinib is an orally available small molecule, irreversible inhibitor of epidermal growth factor receptor (EGFR) with potential antineoplastic activity.	Walter AO, et al. Cancer Discov. 2013. doi:10.1158/2159-8290.CD-13-0314
T2366	Tipiracil hydrochloride	MA-1 hydrochloride	183204-72-0	Cl.Clc1c(CN2CCCC2=N)[nH]c(=O)[nH]c1=O	C9H12Cl2N4O2	279.12	FDA	Cancer	Colorectal Cancer	DNA Damage/DNA Repair	Nucleoside Antimetabolite/Analog inhibitor	Nucleoside Antimetabolite/Analog	Tipiralacil is a thymidine phosphorylase inhibitor (TPI). Tipiracil is one of the active components in TAS-102, which is an anticancer drug candidate currently in clinical trials.	Peters GJ, et al. TAS-102: more than an antimetabolite. Lancet Oncol. 2012 Dec;13(12):e518-9.
T2346	Enasidenib	AG-221	1446502-11-9	CC(C)(O)CNc1nc(Nc2ccnc(c2)C(F)(F)F)nc(n1)-c1cccc(n1)C(F)(F)F	C19H17F6N7O	473.38	FDA	Cancer	Acute myeloid leukaemia	Metabolism	Dehydrogenase inhibitor	IDH2	Enasidenib is an orally available inhibitor of specific mutant forms of the mitochondrial enzyme isocitrate dehydrogenase type 2 (IDH2), with potential antineoplastic activity.	Alan H. Shih, et al. Blood. 2014, 124:437.
T2339	Apalutamide	ARN-509	956104-40-8	CNC(=O)c1c(F)cc(cc1)N1C(=S)N(C(=O)C21CCC2)c1cnc(C#N)c(c1)C(F)(F)F	C21H15F4N5O2S	477.43	FDA	Cancer	Prostate Cancer	Membrane transporter/Ion channel; Endocrinology/Hormones; Neuroscience	Androgen Receptor inhibitor; GABA Receptor inhibitor	Androgen Receptor; GABAR	Apalutamide is a small molecule and androgen receptor (AR) antagonist with potential antineoplastic activity.	Clegg NJ, et al. Cancer Res, 2012, 72(6), 1494-1503.
T2336	Menatetrenone		11032-49-8	C\C(C)=C\CC\C(C)=C\CC\C(C)=C\CC\C(C)=C\CC1=C(C)C(=O)c2ccccc2C1=O	C31H40O2	444.65	PMDA	Others	Postmenopausal osteoporosis; Vitamin deficiency	Metabolism	Vitamin inhibitor	VK2 analog	Menatetrenone is a menaquinone compound and form of vitamin K2 with potential antineoplastic activity. Menatetrenone may act by modulating the signaling of certain tyrosine kinases, thereby affecting several transcription factors including c-myc and c-fos. This agent inhibits tumor cell growth by inducing apoptosis and cell cycle arrest.	Ishizuka M, et al. AntiY Res. 2012 Dec;32(12):5415-20.
T2328	Radotinib	IY-5511;Supect	926037-48-1	Cc1c(cc(cc1)C(=O)Nc1cc(cc(c1)n1cc(nc1)C)C(F)(F)F)Nc1nccc(n1)c1nccnc1	C27H21F3N8O	530.5	CFDA	Cancer	Chronic Myeloid Leukaemia	Angiogenesis; Cytoskeletal Signaling	Bcr-Abl inhibitor	Bcr-Abl1	Radotinib, and sometimes referred to by its investigational name IY5511, is a drug for the treatment of different types of Y, most notably Philadelphia chromosome-positive (Ph+) chronic myeloid leukemia (CML) with resistance or intolerance of other tyrosine kinase Bcr-Abl inhibitors	Kim SH, et al. Haematologica. 2014, 99(7), 1191-1196.
T2325	Neratinib	HKI-272	698387-09-6	CCOc1cc2ncc(C#N)c(Nc3ccc(OCc4ccccn4)c(Cl)c3)c2cc1NC(=O)\C=C\CN(C)C	C30H29ClN6O3	557.04	FDA	Cancer	Breast cancer	Angiogenesis; JAK/STAT signaling; Tyrosine Kinase/Adaptors	EGFR; HER	EGFR; HER2	Neratinib (HKI-272) is an orally available, irreversible tyrosine kinase inhibitor for HER2 and EGFR (IC50: 59/92 nM), respectively.	Rabindran SK, et al. Antitumor activity of HKI-272, an orally active, irreversible inhibitor of the HER-2 tyrosine kinase. Cancer Res, 2004, 64(11), 3958-3965.
T2303	Afatinib	BIBW2992	439081-18-2	CN(C)C\C=C\C(=O)Nc1cc2c(Nc3ccc(F)c(Cl)c3)ncnc2cc1O[C@H]1CCOC1	C24H25ClFN5O3	485.94	FDA	Cancer	Non-small cell lung cancer	Angiogenesis; JAK/STAT signaling; Tyrosine Kinase/Adaptors	EGFR; HER	EGFR (L858R); EGFR (L858R/T790M); EGFR (wt); HER2; HER4	Afatinib (BIBW 2992) is an irreversible EGFR family inhibitor with IC50s of 0.5/0.4/10/14/1 nM for EGFRwt, EGFR (L858R), EGFR (L858R/T790M), HER2, and HER4, respectively.	Li D, et al. BIBW2992, an irreversible EGFR/HER2 inhibitor highly effective in preclinical lung cancer models. Oncogene. 2008 Aug 7;27(34):4702-11.
T2220	2-Methoxyestradiol	NSC-659853;2-ME2;2-MeOE2	362-07-2	c1c(c(cc2CC[C@H]3[C@@H]4CC[C@@H]([C@]4(CC[C@@H]3c12)C)O)O)OC	C19H26O3	302.41	CFDA	Inflammation	Autoimmune disorders; Rheumatoid arthritis	Angiogenesis; Cytoskeletal Signaling; Chromatin/Epigenetic	HIF inhibitor; Microtubule Associated inhibitor	HIF-1α; HIF-2α; Microtubule depolymerization	2-Methoxyestradiol is an orally bioavailable estradiol metabolite with potential antineoplastic activity. 2-Methoxyestradiol inhibits angiogenesis by reducing endothelial cell proliferation and inducing endothelial cell apoptosis. This agent also inhibits tumor cell growth by binding to tubulin, resulting in antimitotic activity, and by inducing caspase activation, resulting in cell cycle arrest …	Rao PN, et al. Steroids. 2002, 67(13-14), 1079-1089.
T2217	Cephalomannine	Baccatin III	71610-00-9	O1[C@H]2[C@](OC(=O)C)([C@@H]3[C@@]([C@@H](O)C2)(C(=O)[C@H](OC(=O)C)C2=C([C@@H](OC(=O)[C@H](O)[C@@H](NC(=O)/C(=C/C)/C)c4ccccc4)C[C@@](O)([C@H]3OC(=O)c3ccccc3)C2(C)C)C)C)C1	C45H53NO14	831.91	CFDA	Cancer	Acute Monocytic Leukemia; Malignant Tumor	Cytoskeletal Signaling	Microtubule Associated	Microtubule/Tubulin	Cephalomannine is a taxol derivative obtained from Taxus yunnanensis with antitumor activity.	Helson L. Int J Oncol. 1993 Feb;2(2):297-9.
T2201	6-Mercaptopurine monohydrate	6-Mercaptopurine hydrate;6-Mercaptopurine (6-MP) Monohydrate	6112-76-1	c1nc2c([nH]1)c(=S)nc[nH]2.O	C5H6N4OS	170.19	FDA	Cancer	Acute Lymphoblastic Leukaemia	DNA Damage/DNA Repair; Others	DNA/RNA Synthesis inhibitor; Others inhibitor	DNA synthesis; PRPP Amidotransferase	6-Mercaptopurine anhydrous is a Nucleoside Metabolic Inhibitor. It interferes with nucleic acid synthesis by inhibiting purine metabolism and is used, usually in combination with other drugs, in the treatment of or in remission maintenance programs for leukemia.	Sahasranaman S, et al. Eur J Clin Pharmacol, 2008, 64(8), 753-767.
T2175	Apigenin	Apigenol;C.I. Natural Yellow 1;4',5,7-Trihydroxyflavone;NSC 83244;LY 080400	520-36-5	Oc1ccc(cc1)c1cc(=O)c2c(O)cc(O)cc2o1	C15H10O5	270.24	Other countries	Cancer	Cancer	Metabolism	P450 inhibitor	CYP2C9	Chamomile is an aromatic oil extracted from the flowers or leaves of the daisy-like plants. Extracts, oils and teas made from chamomile are used for its soothing qualities as a sedative, mild analgesic and sleep medication. Chamomile has not been implicated in causing serum enzyme elevations or clinically apparent liver injury.	Lin JK, et al. J Cell Biochem Suppl, 1997, 28-29, 39-48.
T2146	Fulvestrant	ZD 9238;ZM 182780;ICI 182780	129453-61-8	C[C@]12CC[C@H]3[C@H]([C@@H]1CC[C@@H]2O)[C@H](CCCCCCCCCS(=O)CCCC(F)(F)C(F)(F)F)Cc1cc(O)ccc31	C32H47F5O3S	606.77	FDA	Cancer	Breast cancer	Endocrinology/Hormones	Estrogen/progestogen Receptor	ER	Fulvestrant is a potent Estrogen Receptor antagonist (IC50: 9.4 nM).	Wakeling AE, et al. A potent specific pure antiestrogen with clinical potential. Cancer Res. 1991 Aug 1;51(15):3867-73.
T2125	Trametinib	JTP-74057;GSK1120212	871700-17-3	CC(=O)Nc1cccc(c1)-n1c2c(C)c(=O)n(C)c(Nc3ccc(I)cc3F)c2c(=O)n(C2CC2)c1=O	C26H23FIN5O4	615.39	FDA	Cancer	Malignant melanoma; Non-small cell lung cancer	MAPK	MEK	MEK1; MEK2	Trametinib is an ATP-noncompetitive inhibitor of MEK 1/2 (IC50s: 0.7/0.9 nM). It shows low inhibition for more than 180 kinases, including B-Raf, c-Raf, and MEK5.	Yamaguchi T, et al. Antitumor activities of JTP-74057 (GSK1120212), a novel MEK1/2 inhibitor, on colorectal cancer cell lines in vitro and in vivo. Int J Oncol, 2011, 39(1), 23-31.
T2122	Ixazomib	MLN2238	1072833-77-2	B([C@H](CC(C)C)NC(=O)CNC(=O)c1c(ccc(c1)Cl)Cl)(O)O	C14H19BCl2N2O4	361.03	FDA	Cancer	Multiple myeloma	Proteases/Proteasome; Ubiquitination	Proteasome inhibitor	20S proteasome; 20S proteasome	MLN2238, a second generation, boron-containing peptide proteasome inhibitor (PI), inhibits the chymotrypsin-like proteolytic (β5) site of the 20S proteasome (IC50/Ki: 3.4/0.93 nM, in cell-free assays), also inhibits the caspase-like (β1) and trypsin-like (β2) proteolytic sites (IC50: 31/3500 nM).	Kupperman E, et al. Cancer Res, 2010, 70(5), 1970-80
T2119	ABT199	ABT 199;ABT-199;GDC-0199;Venetoclax	1257044-40-8	CC1(C)CCC(CN2CCN(CC2)c2ccc(C(=O)NS(=O)(=O)c3ccc(NCC4CCOCC4)c(c3)[N+]([O-])=O)c(Oc3cnc4[nH]ccc4c3)c2)=C(C1)c1ccc(Cl)cc1	C45H50ClN7O7S	868.44	FDA	Cancer	Chronic lymphocytic leukaemia	Apoptosis	BCL	Bcl-2	ABT-199 is a selective inhibitor of Bcl-2 (Ki < 0.010 nM), binding over 3 orders of magnitude less avidly to Bcl-xL, and Bcl-W (Kis = 48 and 245 nM, respectively).	Souers AJ, et al. ABT-199, a potent and selective BCL-2 inhibitor, achieves antitumor activity while sparing platelets. Nat Med. 2013 Feb;19(2):202-8.
T2115	Pexidartinib	PLX-3397	1029044-16-3	FC(F)(F)c1ccc(CNc2ccc(Cc3c[nH]c4ncc(Cl)cc34)cn2)cn1	C20H15ClF3N5	417.81	FDA	Cancer	symptomatic tenosynovial giant cell tumor (TGCT) associated with severe morbidity or functional limitations and not amenable to improvement with surgery	Angiogenesis; Tyrosine Kinase/Adaptors	c-Kit inhibitor; CSF-1R inhibitor; FLT inhibitor	Kit; CSF-1R; FLT3	Pexidartinib is a capsule formulation containing a small-molecule receptor tyrosine kinase (RTK) inhibitor of KIT, CSF1R and FLT3 with potential antineoplastic activity.	DeNardo DG, et al. Cancer Discov. 2011, 1(1), 54-67.
T2046	Nimorazole	K-1900;Nitrimidazine;Nimorazol;Naxogin	6506-37-2	[O-][N+](=O)C1=CN=CN1CCN1CCOCC1	C9H14N4O3	226.23	EMA	Cancer	squamous cell carcinoma of the head and neck in patients undergoing radiotherapy	Others	Others	Antiparasitic	Nimorazole is a nitroimidazole anti-infective.	Overgaard J, et al. RadiOthers Oncol, 1998. 46(2): p. 135-46.
T2025	Chidamide	HBI-8000;CS055	743420-02-2	Nc1c(NC(=O)c2ccc(CNC(=O)/C=C/c3cnccc3)cc2)cc(F)cc1	C22H19FN4O2	390.41	CFDA	Cancer	Peripheral T-cell lymphoma	Chromatin/Epigenetic; DNA Damage/DNA Repair; NF-Κb	HDAC inhibitor	HDAC1; HDAC2; HDAC3; HDAC8	Chidamide(CS055; HBI-8000) is a class I HDAC inhibitor with IC50s of 95/160/67/733 nM for HDAC1/2/3/8; also inhibits HDAC10/11(IC50=78/432 nM); no inhibition on HDAC4/5/7/9/6(IC50>30 uM).	Ning ZQ, et al. Chidamide (CS055/HBI-82000): a new histone deacetylase inhibitor of the benzamide class with antitumor activity and the ability to enhance immune cell-mediated tumor cell cytotoxicity. Cancer Chemother Pharmacol. 2012 Apr;69(4):901-9.
T2016	MLN9708	Ixazomib Citrate	1201902-80-8	ClC1=C(C(NCC(N[C@@H](CC(C)C)B2OC(CC(O)=O)(C(O)=O)CC(O2)=O)=O)=O)C=C(Cl)C=C1	C20H23BCl2N2O9	517.12	FDA	Cancer	Multiple myeloma	Proteases/Proteasome; Ubiquitination	Proteasome inhibitor	20S proteasome; 20S proteasome	MLN2238 suppresses the chymotrypsin-like proteolytic (β5) site of the 20S proteasome(Ki50=0.93 nM, IC50=3.4 nM/). The biologically active form of MLN9708 is MLN2238 in aqueous solutions or plasma.	Kupperman E, et al. Cancer Res, 2010, 70(5), 1970-80.
T1995	Fedratinib	SAR 302503;TG-101348	936091-26-8	Cc1cnc(Nc2ccc(OCCN3CCCC3)cc2)nc1Nc1cccc(c1)S(=O)(=O)NC(C)(C)C	C27H36N6O3S	524.68	FDA	Others	primary or secondary myelofibrosis	Angiogenesis; Apoptosis; Chromatin/Epigenetic; Tyrosine Kinase/Adaptors; JAK/STAT signaling; Stem Cells	JAK; c-RET; FLT	JAK2; JAK2 (V617F); RET; FLT3	Fedratinib (TG101348) is an ATP-competitive inhibitor of JAK2 (IC50: 3 nM) with significantly less potent activity against JAK3.	Wernig G, et al. Efficacy of TG101348, a selective JAK2 inhibitor, in treatment of a murine model of JAK2V617F-induced polycythemia vera. Cancer Cell. 2008 Apr;13(4):311-20.
T1988	Duvelisib	INK1197;IPI-145	1201438-56-3	c1cc(c2c(c1)cc(n(c2=O)c1ccccc1)[C@@H](Nc1ncnc2c1[nH]cn2)C)Cl	C22H17ClN6O	416.86	FDA	Cancer	Chronic lymphocytic leukaemia; Follicular lymphoma	PI3K/Akt/mTOR signaling	PI3K inhibitor	PI3Kα; PI3Kβ; PI3Kγ; PI3Kδ	Duvelisib is an orally bioavailable, highly selective and potent small molecule inhibitor of the delta and gamma isoforms of phosphoinositide-3 kinase (PI3K) with potential immunomodulating and antineoplastic activities.	Vito Palombella, Targeting PI3K- δ and PI3K-γ in Inflammation, 2012.
T1936	Alectinib	AF802;CH5424802;AF-802;RG-7853	1256580-46-7	CCc1c(cc2c(c1)C(=O)c1c([nH]c3c1ccc(c3)C#N)C2(C)C)N1CCC(CC1)N1CCOCC1	C30H34N4O2	482.62	FDA	Cancer	Non-small cell lung cancer	Angiogenesis; Tyrosine Kinase/Adaptors; Tyrosine Kinase/Adaptors	ALK inhibitor; Tyrosine Kinases inhibitor; VEGFR inhibitor	ALK; ALK (F1174L); ALK (R1275Q); INSR; VEGFR2 (KDR)	CH5424802 is an orally available inhibitor of the receptor tyrosine kinase anaplastic lymphoma kinase (ALK) with antineoplastic activity.	Sakamoto H, et al. Cancer Cell. 2011, 19(5), 679-690.
T1926	NVP-LDE225	Sonidegib;Erismodegib;LDE225	956697-53-3	C[C@H]1CN(C[C@@H](C)O1)c1ccc(NC(=O)c2cccc(-c3ccc(OC(F)(F)F)cc3)c2C)cn1	C26H26F3N3O3	485.5	FDA	Cancer	Basal cell cancer	GPCR/G Protein; Stem Cells	Hedgehog/Smoothened antagonist	Smoothened; Smoothened	LDE225 (NVP-LDE225; Erismodegib), a Smoothened (Smo) antagonist, inhibits Hedgehog (Hh) signaling with IC50 of 1.3 nM (mouse) and 2.5 nM (human), respectively.	Pan SF, et al. ACS Med. Chem. Lett., 2010, 1 (3), 130–134.
T1921	Alpelisib	BYL-719	1217486-61-7	Cc1nc(NC(=O)N2CCC[C@H]2C(N)=O)sc1-c1ccnc(c1)C(C)(C)C(F)(F)F	C19H22F3N5O2S	441.47	FDA	Cancer	postmenopausal women, and men, with advanced or metastatic breast cancer	PI3K/Akt/mTOR signaling	PI3K	PI3Kα	Alpelisib is an orally bioavailable PI3Kα inhibitor (IC50: 5 nM in a cell-free assay) with potential antineoplastic activity and minimal effect on PI3Kβ/γ/δ.	Fritsch C, et al. Characterization of the novel and specific PI3Kα inhibitor NVP-BYL719 and development of the patient stratification strategy for clinical trials. Mol Cancer Ther. 2014 May;13(5):1117-29.
T1912	Dinaciclib	SCH 727965;PS-095760	779353-01-4	CCc1cnn2c(NCc3ccc[n+]([O-])c3)cc(nc12)N1CCCC[C@H]1CCO	C21H28N6O2	396.49	EMA	Cancer	chronic lymphocytic leukaemia	Cell Cycle/Checkpoint	CDK	CDK1; CDK2; CDK5; CDK9	Dinaciclib is a new-type and effective CDK inhibitor for CDK2/5/1/9 (IC50: 1 nM/1 nM/3 nM/4 nM) with potential antineoplastic activity.	Parry D, et al. Dinaciclib (SCH 727965), a novel and potent cyclin-dependent kinase inhibitor. Mol Cancer Ther. 2010 Aug;9(8):2344-53.
T1903	Dabrafenib	GSK2118436;GSK2118436A	1195765-45-7	CC(C)(C)c1nc(c(s1)-c1ccnc(N)n1)-c1cccc(NS(=O)(=O)c2c(F)cccc2F)c1F	C23H20F3N5O2S2	519.56	FDA	Cancer	Malignant melanoma; Non-small cell lung cancer	MAPK	Raf	B-Raf; B-Raf (V600E); C-Raf	Dabrafenib is a selective inhibitor of mutated forms of BRAF kinase (IC50s: 0.7/5 nM for B-Raf (V600E)/C-Raf).	Rheault TR, et al. Discovery of Dabrafenib: A Selective Inhibitor of Raf Kinases with Antitumor Activity against B-Raf-Driven Tumors. ACS Med Chem Lett. 2013 Feb 7;4(3):358-62.
T1894	Idelalisib	GS-1101;CAL-101	870281-82-6	CC[C@H](Nc1ncnc2nc[nH]c12)c1nc2cccc(F)c2c(=O)n1-c1ccccc1	C22H18FN7O	415.42	FDA	Cancer	Chronic lymphocytic leukaemia; Follicular lymphoma	PI3K/Akt/mTOR signaling	PI3K	p110γ; p110δ	Idelalisib is a small molecule inhibitor of the PI3K catalytic subunit p110δ (IC50: 2.5 nM). The selectivity for p110δ is 40- to 300-fold than p110α/β/γ.	Lannutti BJ, et al. CAL-101, a p110delta selective phosphatidylinositol-3-kinase inhibitor for the treatment of B-cell malignancies, inhibits PI3K signaling and cellular viability. Blood. 2011 Jan 13;117(2):591-4.
T1890	Pracinostat	SB939	929016-96-6	C(=O)(/C=C/c1cc2nc(n(c2cc1)CCN(CC)CC)CCCC)NO	C20H30N4O2	358.48	EMA	Cancer	acute myeloid leukaemia	Chromatin/Epigenetic; DNA Damage/DNA Repair; NF-Κb	HDAC inhibitor	HDAC1; HDAC10; HDAC11; HDAC2; HDAC3; HDAC4; HDAC5; HDAC6; HDAC7; HDAC8; HDAC9	Pracinostat is a novel HDAC inhibitor with improved in vivo properties compared to other HDAC inhibitors currently in Clinicalal trials, allowing oral dosing. Data demonstrate that Pracinostat is a potent and effective anti-tumor drug with potential as an oral therapy for a variety of human hematological and solid tumors.	Novotny-Diermayr V, et al. Mol Cancer Ther, 2010, 9(3), 642-652.
T1852	Belinostat	NSC726630;PX-105684;PXD101	414864-00-9	ONC(=O)/C=C/c1cc(ccc1)S(=O)(=O)Nc1ccccc1	C15H14N2O4S	318.35	FDA	Cancer	Peripheral T-cell lymphoma	Chromatin/Epigenetic; DNA Damage/DNA Repair; NF-Κb	HDAC inhibitor	HDAC	Belinostat is a novel hydroxamic acid-type histone deacetylase (HDAC) inhibitor with antineoplastic activity. Belinostat targets HDAC enzymes, thereby inhibiting tumor cell proliferation, inducing apoptosis, promoting cellular differentiation, and inhibiting angiogenesis. This agent may sensitize drug-resistant tumor cells to other antineoplastic agents, possibly through a mechanism involving the…	Plumb JA, et al. Mol Cancer Ther, 2003, 2(8), 721-728.
T1835	Ibrutinib	PCI-32765	936563-96-1	Nc1ncnc2n(nc(-c3ccc(Oc4ccccc4)cc3)c12)[C@@H]1CCCN(C1)C(=O)C=C	C25H24N6O2	440.5	FDA	Cancer	Chronic lymphocytic leukaemia; Graft-versus-host disease; Mantle-cell lymphoma; Marginal zone B-cell lymphoma; Waldenstrom's macroglobulinaemia	Angiogenesis; Tyrosine Kinase/Adaptors	BTK; Src; Tyrosine Kinases	BLK; Bmx; BTK; FGR; CSK	Ibrutinib is an irreversible inhibitor of BTK (IC50: 0.5 nM) that selectively blocks B cell activation.	Honigberg LA, et al. The Bruton tyrosine kinase inhibitor PCI-32765 blocks B-cell activation and is efficacious in models of autoimmune disease and B-cell malignancy. Proc Natl Acad Sci U S A. 2010 Jul 20;107(29):13075-80.
T1829	Ruxolitinib	INCB018424;(R)-Ruxolitinib	941678-49-5	N#CC[C@H](C1CCCC1)n1cc(cn1)-c1ncnc2[nH]ccc12	C17H18N6	306.37	FDA	Cardiovascular system	Myelofibrosis; Polycythaemia vera	Angiogenesis; Chromatin/Epigenetic; JAK/STAT signaling; Stem Cells	JAK	JAK1; JAK2	Ruxolitinib is a potent and selective JAK1/2 inhibitor (IC50: 3.3/2.8 nM) and is relatively less selective for JAK3 (IC50: 322 nM).	Quintas-Cardama A, et al. Preclinical characterization of the selective JAK1/2 inhibitor INCB018424: therapeutic implications for the treatment of myeloproliferative neoplasms. Blood, 2010, 115(15), 3109-3117.
T1797	Cabozantinib Malate	Cabozantinib;Cabozantinib S-malate;XL184	1140909-48-3	O[C@@H](CC(O)=O)C(O)=O.COc1cc2nccc(Oc3ccc(NC(=O)C4(CC4)C(=O)Nc4ccc(F)cc4)cc3)c2cc1OC	C32H30FN3O10	635.59	FDA	Cancer	Liver cancer; Renal cell carcinoma; Thyroid cancer	Angiogenesis; Tyrosine Kinase/Adaptors	c-Kit; c-Met/HGFR; TAM Receptor; VEGFR	Kit; c-Met; AXL; VEGFR2/KDR; VEGFR3/FLT4	Cabozantinib S-malate is the s-malate salt form of cabozantinib, an orally bioavailable, small molecule receptor tyrosine kinase (RTK) inhibitor with potential antineoplastic activity.	You WK, et al. Cancer Res, 2011, 71(14), 4758-4768.
T1795	Carfilzomib	PR-171	868540-17-4	O1[C@@](C(=O)[C@@H](NC(=O)[C@@H](NC(=O)[C@@H](NC(=O)[C@@H](NC(=O)CN2CCOCC2)CCc2ccccc2)CC(C)C)Cc2ccccc2)CC(C)C)(C1)C	C40H57N5O7	719.91	FDA	Cancer	Multiple myeloma	Proteases/Proteasome; Ubiquitination	Proteasome inhibitor	Proteasome	Carfilzomib is an irreversible proteasome inhibitor and antineoplastic agent that is used in treatment of refractory multiple myeloma.	Kuhn DJ, et al. Blood. 2007, 110(9), 3281-3290.
T1792	Regorafenib	BAY 73-4506;Fluoro-Sorafenib	755037-03-7	CNC(=O)c1cc(Oc2ccc(NC(=O)Nc3ccc(Cl)c(c3)C(F)(F)F)c(F)c2)ccn1	C21H15ClF4N4O3	482.82	FDA	Cancer	Colorectal cancer; Gastrointestinal stromal tumours; Liver cancer	Angiogenesis; Apoptosis; MAPK; Tyrosine Kinase/Adaptors	c-Kit; c-RET; Raf; VEGFR	Kit; RET; Raf-1; VEGFR1; VEGFR2	Regorafenib (BAY 73-4506) is a multi-targeted receptor tyrosine kinase inhibitor (IC50s: 1.5/2.5/4.2/7/13/22 nM for RET/C-RAF/VEGFR2/c-Kit/VEGFR1/PDGFRβ).	Wilhelm SM, et al. Regorafenib (BAY 73-4506): a new oral multikinase inhibitor of angiogenic, stromal and oncogenic receptor tyrosine kinases with potent preclinical antitumor activity. Int J Cancer, 2011, 129(1), 245-255.
T1791	LDK378	Ceritinib	1032900-25-6	CC(C)Oc1cc(C2CCNCC2)c(C)cc1Nc1ncc(Cl)c(Nc2ccccc2S(=O)(=O)C(C)C)n1	C28H36ClN5O3S	558.14	FDA	Cancer	Non-small cell lung cancer	Angiogenesis; Tyrosine Kinase/Adaptors	ALK; IGF-1R	ALK; IGF-1R; Insulin Receptor	Ceritinib (LDK378) is a specific ALK inhibitor (IC50: 0.2 nM).	Marsilje TH, et al. Synthesis, structure-activity relationships, and in vivo efficacy of the novel potent and selective anaplastic lymphoma kinase (ALK) inhibitor 5-chloro-N2-(2-isopropoxy-5-methyl-4-(piperidin-4-yl)phenyl)-N4-(2-(isopropylsulfonyl)phenyl)pyrimidine-2,4-diamine (LDK378) currently in phase 1 and phase 2 clinical trials. J Med Chem. 2013 Jul 25;56(14):5675-90.
T1788	EPZ6438	E-7438;Tazemetostat	1403254-99-8	CCN(C1CCOCC1)c1cc(cc(C(=O)NCc2c(C)cc(C)[nH]c2=O)c1C)-c1ccc(CN2CCOCC2)cc1	C34H44N4O4	572.74	EMA	Cancer	malignant mesothelioma	Chromatin/Epigenetic	Histone Methyltransferase inhibitor	EZH2; EZH2	Tazemetostat is an orally available, small molecule selective and S-adenosyl methionine (SAM) competitive inhibitor of histone methyltransferase EZH2, with potential antineoplastic activity. Upon oral administration, Tazemetostat selectively inhibits the activity of both wild-type and mutated forms of EZH2. Inhibition of EZH2 specifically prevents the methylation of histone H3 lysine 27 (H3K27).	Knutson SK, et al. Proc Natl Acad Sci U S A. 2013, 110(19), 7922-7927.
T1785	Palbociclib	PD 0332991	571190-30-2	c1(nc2c(cn1)c(c(c(=O)n2C1CCCC1)C(=O)C)C)Nc1ccc(cn1)N1CCNCC1	C24H29N7O2	447.54	FDA	Cancer	Breast cancer	Cell Cycle/Checkpoint	CDK inhibitor	CDK4; CDK6	Palbociclib is an orally available cyclin-dependent kinase (CDK) inhibitor with potential antineoplastic activity. Palbociclib selectively inhibits cyclin-dependent kinase 4 (CDK4) and 6 (CDK6), thereby inhibiting retinoblastoma (Rb) protein phosphorylation early in the G1 phase leading to cell cycle arrest. This suppresses DNA replication and decreases tumor cell proliferation.	Fry DW, et al. Specific inhibition of cyclin-dependent kinase 4/6 by PD 0332991 and associated antitumor activity in human tumor xenografts. Mol Cancer Ther. 2004 Nov;3(11):1427-38.
T1784	Everolimus	SDZ-RAD;RAD001	159351-69-6	CO[C@@H]1C[C@H](C[C@@H](C)[C@@H]2CC(=O)[C@H](C)\C=C(C)\[C@@H](O)[C@@H](OC)C(=O)[C@H](C)C[C@H](C)\C=C\C=C\C=C(C)\[C@H](C[C@@H]3CC[C@@H](C)[C@@](O)(O3)C(=O)C(=O)N3CCCC[C@H]3C(=O)O2)OC)CC[C@H]1OCCO	C53H83NO14	958.22	FDA	Cancer	Angiomyolipoma; Astrocytoma; Breast cancer; Coronary artery restenosis; Heart transplant rejection; Kidney disorders; Liver transplant rejection; Neuroendocrine tumours; Partial epilepsies; Renal cell carcinoma; Renal transplant rejection	PI3K/Akt/mTOR signaling	mTOR	mTOR (FKBP12)	Everolimus is a potent mTOR inhibitor that binds to FKBP-12. It is used alone or in combination with calcineurin inhibitors.	Sedrani R, et al. Chemical modification of rapamycin: the discovery of SDZ RAD. Transplant Proc. 1998 Aug;30(5):2192-4.
T1777	Nintedanib	BIBF 1120;Intedanib	656247-17-5	COC(=O)c1ccc2c(NC(=O)\C2=C(/Nc2ccc(cc2)N(C)C(=O)CN2CCN(C)CC2)c2ccccc2)c1	C31H33N5O4	539.62	FDA	Cancer	Idiopathic pulmonary fibrosis; Non-small cell lung cancer	Angiogenesis; Tyrosine Kinase/Adaptors	FLT; Src; VEGFR; PDGFR; FGFR	FLT3; Lck; VEGFR1; VEGFR2; VEGFR3; FGPR1; FGFR2; FGFR3; PDGFRα; PDGFRβ	Nintedanib is an inhibitor of the receptor tyrosine kinases VEGFR/FGFR/PDGFR (IC50s: 13-34/37-610/59/65 nM for VEGFR1-3, FGFR1-4, and PDGFRα/β, respectively).	Hilberg F, et al. BIBF 1120: triple angiokinase inhibitor with sustained receptor blockade and good antitumor efficacy. Cancer Res, 2008, 68(12), 4774-4782.
T1776	Plerixafor	AMD-3329;JM3100;AMD 3100	110078-46-1	C(N1CCCNCCNCCCNCC1)c1ccc(CN2CCCNCCNCCCNCC2)cc1	C28H54N8	502.78	FDA	Others	Stem cell mobilisation	Autophagy; GPCR/G Protein; Immunology/Inflammation	CXCR antagonist	CXCL12; CXCR4	Plerixafor, a chemokine receptor antagonist, blocks the binding of stromal cell-derived factor (SDF-1alpha) to the cellular receptor CXCR4.	Zabel BA, et al. J Immunol. 2009, 183(5), 3204-3211.
T1773	Afatinib Dimaleate	Afatinib;BIBW2992;BIBW 2992MA2;Afatinib (BIBW2992) Dimaleate	850140-73-7	c12cc(c(cc1c(ncn2)Nc1cc(c(cc1)F)Cl)NC(=O)/C=C/CN(C)C)O[C@H]1CCOC1.C(=C\C(=O)O)\C(=O)O.C(=C\C(=O)O)\C(=O)O	C32H33ClFN5O11	718.08	FDA	Cancer	Non-small cell lung cancer	Angiogenesis; JAK/STAT signaling; Tyrosine Kinase/Adaptors	EGFR inhibitor; HER inhibitor	EGFR (L858R); EGFR (L858R/T790M); EGFR (wt); HER2	Afatinib is an orally bioavailable anilino-quinazoline derivative and inhibitor of the receptor tyrosine kinase (RTK) epidermal growth factor receptor (ErbB; EGFR) family, with antineoplastic activity.	D Li, et al. Oncogene. 2008, 27(34):4702-4711.
T1747	Torezolid	DA-7157;Tedizolid;TR 700	856866-72-3	c1c(ccc(c1F)c1ccc(nc1)c1nnn(n1)C)N1C[C@@H](OC1=O)CO	C17H15FN6O3	370.34	FDA	Immune system	Skin and soft tissue infections	Metabolism	MAO inhibitor	MAO-A; MAO-B	Tedizolid is an Oxazolidinone Antibacterial. The mechanism of action of tedizolid is as a Breast Cancer Resistance Protein Inhibitor.	Choi S, et al. Activity of Tedizolid Phosphate (TR-701) in Murine Models of Infection with Penicillin-resistant and Penicillin-sensitive Streptococcus pneumoniae. Antimicrob Agents Chemother. 2012 Jun 19.
T1737	Genistein	NPI 031L	446-72-0	c12c(c(=O)c(co1)c1ccc(cc1)O)c(cc(c2)O)O	C15H10O5	270.24	EMA	Others	mucopolysaccharidosis type III (Sanfilippo syndrome)	Angiogenesis; JAK/STAT signaling; Tyrosine Kinase/Adaptors	EGFR antagonist	EGFR	Genistein is an isoflavonoid derived from soy products. It inhibits protein-tyrosine kinase and topoisomerase-II (DNA TOPOISOMERASES, TYPE II), with antineoplastic and antitumor activities.	Akiyama T, et al. J Biol Chem, 1987, 262(12), 5592-5595.
T1668	Vinblastine sulfate	Vincaleukoblastine sulfate salt;NSC49842	143-67-9	OS(O)(=O)=O.CC[C@]1(O)C[C@H]2C[N@](C1)CCc1c([nH]c3ccccc13)[C@@](C2)(C(=O)OC)c1cc2c(cc1OC)N(C)[C@@H]1[C@]22CCN3CC=C[C@](CC)([C@@H]23)[C@@H](OC(C)=O)[C@]1(O)C(=O)OC	C46H58N4O9·H2SO4	909.06	FDA	Cancer	Solid Tumors；Central Nervous System Tumors	Neuroscience	AChR inhibitor	nAChR	Vinblastine sulfate can inhibit the formation of microtubule, it also inhibits nAChR(IC50=8.9 uM).	McKay DB, et al. Proc Soc Exp Biol Med. 1993, 203(3):372-376.
T1662	5-Aminolevulinic acid hydrochloride	5-ALA;Hydrangin;5-Aminolevulinic acid HCl;ALA hydrochloride	5451-09-2	Cl.NCC(=O)CCC(O)=O	C5H10ClNO3	167.59	FDA	Cancer	Glioma	Autophagy	Autophagy; Mitophagy	Autophagy	Aminolevulinic acid hydrochloride is an intermediate in heme biosynthesis in the body and the universal precursor of tetrapyrroles.	Karmakar S, et al. Neurosci Lett,2007, 415(3), 242-247.
T1661	Crizotinib	PF-02341066	877399-52-5	C[C@@H](Oc1cc(cnc1N)-c1cnn(c1)C1CCNCC1)c1c(Cl)ccc(F)c1Cl	C21H22Cl2FN5O	450.34	FDA	Cancer	Non-small cell lung cancer	Angiogenesis; Tyrosine Kinase/Adaptors	ALK; c-Met/HGFR	ALK; c-Met	Crizotinib is an ATP-competitive small-molecule tyrosine kinases inhibitor of c-MET (IC50: 8 nM) and ALK (IC50: 20 nM) receptor.	Zou HY, et al. An orally available small-molecule inhibitor of c-Met, PF-2341066, exhibits cytoreductive antitumor efficacy through antiproliferative and antiangiogenic mechanisms. Cancer Res. 2007, 67(9), 4408-4417.
T1660	Silibinin	Silibinin A;Silymarin I;Silybin	22888-70-6	COc1cc(ccc1O)[C@H]1Oc2cc(ccc2O[C@@H]1CO)[C@H]1Oc2cc(O)cc(O)c2C(=O)[C@@H]1O	C25H22O10	482.44	EMA	Digestive system	Liver disorders; Poisoning	Autophagy	Autophagy	Autophagy	Silibinin is the major active constituent of silymarin, a standardized extract of the milk thistle seeds, containing a mixture of flavonolignans consisting of silibinin, isosilibinin, silicristin, silidianin and others. Silibinin itself is a mixture of two diastereomers, silybin A and silybin B, in approximately equimolar ratio. Both in vitro and animal research suggest that silibinin has hepatop…	Al-Anati L, et al. Mol Nutr Food Res, 2009, 53(4), 460-466.
T1659	Melatonine	Melatonin;N-Acetyl-5-methoxytryptamine	73-31-4	c12c([nH]cc1CCNC(=O)C)ccc(c2)OC	C13H16N2O2	232.28	Other countries	Nervous system	jet lag, insomnia, shift-work disorder, circadian rhythm disorders in the blind (evidence for efficacy), and benzodiazepine and nicotine withdrawal.	Endocrinology/Hormones; GPCR/G Protein; Metabolism; Neuroscience	CaMK agonist; Estrogen/progestogen Receptor antagonist; Melatonin Receptor agonist; MPO inhibitor; ROR agonist	CAM; ER; melatonin receptor; MPO; RORβ	Melatonin is a biogenic amine that is found in animals and plants. In mammals, melatonin is produced by the PINEAL GLAND. Its secretion increases in darkness and decreases during exposure to light. Melatonin is implicated in the regulation of SLEEP, mood, and REPRODUCTION. Melatonin is also an effective antioxidant.	Reiter RJ, et al. J Biomed Sci, 2000, 7(6), 444-458.
T1656	Vandetanib	ZD6474	443913-73-3	COc1cc2c(Nc3ccc(Br)cc3F)ncnc2cc1OCC1CCN(C)CC1	C22H24BrFN4O2	475.31	FDA	Cancer	Thyroid cancer	Angiogenesis; JAK/STAT signaling; Tyrosine Kinase/Adaptors	EGFR; VEGFR	EGFR; VEGFR2; VEGFR3	Vandetanib is a potent inhibitor of VEGFR2 (IC50: 40 nM). It also inhibits VEGFR3 and EGFR.	Wedge SR, et al. ZD6474 inhibits vascular endothelial growth factor signaling, angiogenesis, and tumor growth following oral administration. Cancer Res. 2002 Aug 15;62(16):4645-55.
T1654	Pentamidine isethionate	Pentamidine isethionate salt;Pentamidine diisethionate	140-64-7	OCCS(O)(=O)=O.OCCS(O)(=O)=O.NC(=N)C1=CC=C(OCCCCCOC2=CC=C(C=C2)C(N)=N)C=C1	C23H36N4O10S2	592.68	FDA	Infection/Respiratory system	pneumonia due to Pneumocystis carinii.	Microbiology&Virology	Antibacterial	Antibacterial	Pentamidine isethionate is a synthetic amidine derivative, Pentamidine Isethionate is an antiprotozoal and antifungal agent.	Sands M, et al. Rev Infect Dis, 1985, 7(5), 625-634.
T1642	Lenalidomide	CC-5013	191732-72-6	Nc1cccc2C(=O)N(Cc12)C1CCC(=O)NC1=O	C13H13N3O3	259.26	FDA	Cancer	Mantle-cell lymphoma; Multiple myeloma; Myelodysplastic syndromes	Apoptosis	TNF	TNF-α	Lenalidomide is a potent inhibitor of TNF-α that, at 10 μM, alters gene expression and cell viability in a range of cancer cell lines.	Kim K, et al. Lenalidomide induces apoptosis and alters gene expression in non-small cell lung cancer cells. Oncol Lett. 2013 Feb;5(2):588-592.
T1633	Beta-Carotene	Provitamin A;β-Carotene;Carotaben	7235-40-7	C1(=C(CCCC1(C)C)C)/C=C/C(=C/C=C/C(=C/C=C/C=C(/C=C/C=C(/C=C/C1=C(CCCC1(C)C)C)\C)\C)/C)/C	C40H56	536.87	FDA	Respiratory system/Cancer/Cardiovascular system	Asthma; Cancer; Heart Disease; Cataracts	Metabolism	Vitamin inhibitor	VA	Beta-Carotene is a naturally-occurring retinol (vitamin A) precursor obtained from certain fruits and vegetables with potential antineoplastic and chemopreventive activities. As an anti-oxidant, beta carotene inhibits free-radical damage to DNA.	Kasperczyk S, et al. Toxicol Appl Pharmacol. 2014 Oct 1;280(1):36-41.
T1622	Rosiglitazone maleate	BRL 49653C;BRL 49653	155141-29-0	c1cc(ccc1OCCN(c1ccccn1)C)CC1C(=O)NC(=O)S1.C(=O)(/C=C\C(=O)O)O	C18H19N3O3S·C4H4O4	473.12	FDA	Respiratory system	Type 2 diabetes mellitus	Metabolism	PPAR agonist	PPARγ	Rosiglitazone Maleate is the maleate salt of rosiglitazone, an orally-active thiazolidinedione with antidiabetic properties and potential antineoplastic activity.	Deeks ED, et al. Drugs, 2007, 67(18), 2747-2779.
T1621	Imatinib Mesylate	STI-571;CGP-57148B;ST-1571 Mesylate	220127-57-1	CS(O)(=O)=O.CN1CCN(Cc2ccc(cc2)C(=O)Nc2ccc(C)c(Nc3nccc(n3)-c3cccnc3)c2)CC1	C29H31N7O·CH4SO3	589.71	FDA	Cancer	Chronic myeloid leukaemia; Dermatofibrosarcoma; Gastrointestinal stromal tumours; Hypereosinophilic syndrome; Myelodysplastic syndromes; Precursor cell lymphoblastic leukaemia-lymphoma; Systemic mastocytosis	Angiogenesis; Tyrosine Kinase/Adaptors; Cytoskeletal Signaling	Bcr-Abl; c-Kit; PDGFR	v-Abl; c-Kit; PDGFR	Imatinib mesylate is a tyrosine kinase receptor inhibitor with antineoplastic activity (IC50s: 0.6 μM, 0.1 μM and 0.1 μM for v-Abl, c-Kit and PDGFR, respectively).	Heinrich MC, et al. Inhibition of c-kit receptor tyrosine kinase activity by STI 571, a selective tyrosine kinase inhibitor. Blood. 2000 Aug 1;96(3):925-32.
T1613	Hydralazine hydrochloride	Hydralazine HCl;Apresoline	304-20-1	Cl.NNc1nncc2ccccc12	C8H9ClN4	196.64	FDA	Cardiovascular system	vasodilator	Metabolism	MAO inhibitor	MAO	Hydralazine Hydrochloride is the hydrochloride salt of hydralazine, a phthalazine derivative with antihypertensive and potential antineoplastic activities. Hydralazine alters intracellular calcium release and interferes with smooth muscle cell calcium influx, resulting in arterial vasodilatation. This agent also inhibits the phosphorylation of myosin protein and chelation of trace metals required…	Mazari L, et al. Proc Natl Acad Sci U S A,2007, 104(15), 6317-6322.
T1611	Isotretinoin	13-cis-Retinoic acid	4759-48-2	CC(/C=C/C1=C(C)CCCC1(C)C)=C\C=C\C(C)=C/C(O)=O	C20H28O2	300.44	FDA	Endocrine system	Acne	Metabolism	Retinoid Receptor inhibitor	RAR	Isotretinoin binds to and activates nuclear retinoic acid receptors (RARs); activated RARs serve as transcription factors that promote cell differentiation and apoptosis. Isotretinoin is a naturally-occurring retinoic acid with potential antineoplastic activity. This agent also exhibits immunomodulatory and anti-inflammatory responses and inhibits ornithine decarboxylase, thereby decreasing polya…	Webster WS, et al. J Craniofac Genet Dev Biol, 1986, 6(3), 211-222.
T1601	Lomustine	NSC 79037;CCNU	13010-47-4	C1CCC(CC1)NC(=O)N(CCCl)N=O	C9H16ClN3O2	233.7	FDA	Cancer	Glioblastoma	DNA Damage/DNA Repair; Others	DNA Alkylation inhibitor; Others	DNA Alkylating; Stathmin-4	Lomustine is an alkylating agent of value against both hematologic malignancies and solid tumors.	Baer JC, et al. Br J Cancer, 1993, 67(6), 1299-12302.
T1600	Doxifluridine	5'-DFUR;5-Fluoro-5'-deoxyuridine;Ro 21-9738;AMC 0101	3094-09-5	[C@H]1(n2c(=O)[nH]c(=O)c(c2)F)[C@@H]([C@@H]([C@H](O1)C)O)O	C9H11FN2O5	246.19	CFDA	Cancer	Breast and gastrointestinal malignancies and other solid tumors	DNA Damage/DNA Repair	DNA/RNA Synthesis antagonist	Thymidine phosphorylase	Doxifluridine is a fluoropyrimidine derivative and oral prodrug of the antineoplastic agent 5-fluorouracil (5-FU) with antitumor activity. Doxifluridine, designed to circumvent the rapid degradation of 5-FU by dihydropyrimidine dehydrogenase in the gut wall, is converted into 5-FU in the presence of pyrimidine nucleoside phosphorylase. 5-FU interferes with DNA synthesis and subsequent cell divisi…	Naganuma Y, et al. Cancer Sci,2011, 102(8), 1545-1552.
T1599L	Ibandronate sodium	Bondronat;Boniva;Ibandronate sodium salt	138844-81-2	C(CCN(CCCCC)C)(P(=O)(O)O)(P(=O)(O)[O-])O.[Na+]	C9H22NNaO7P2	341.21	FDA	Cancer	Cancer metastases; Malignant hypercalcaemia; Osteoporosis; Postmenopausal osteoporosis	Microbiology&Virology; Others	HBV inhibitor; Others	HAP; FPS	Ibandronate Sodium is a synthetic nitrogen-containing bisphosphonate, used for the treatment of osteoporosis.	Dunford JE, et al. J Pharmacol Exp Ther. 2001 Feb; 296(2):235-42.
T1591	Cyclocytidine hydrochloride	Cyclo-C;Cyclo-CMP hydrochloride;Ancitabine hydrochloride;Cyclocytidine HCl;NSC 145668 HCl	10212-25-6	Cl.[C@@H]12[C@@H](Oc3n1ccc(=N)n3)[C@@H]([C@H](O2)CO)O	C9H12ClN3O4	261.66	CFDA	Cancer	Acute Leukemia; Solid Tumor	DNA Damage/DNA Repair	DNA/RNA Synthesis inhibitor	DNA/RNA Synthesis	Ancitabine Hydrochloride is the hydrochloride salt of a cytarabine congener prodrug with antineoplastic activity. Upon administration, ancitabine is slowly hydrolyzed into cytarabine. Subsequently, cytarabine is converted to the triphosphate form within the cell and then competes with cytidine for incorporation into DNA. Because the arabinose sugar sterically hinders the rotation of the molecule …	Kirsch LE, et al. J Pharm Sci, 1984, 73(7), 896-902.
T1590	Letrozole	CGS 20267	112809-51-5	N#Cc1ccc(cc1)C(n1cncn1)c1ccc(cc1)C#N	C17H11N5	285.3	FDA	Cancer	Breast cancer	Endocrinology/Hormones	Aromatase inhibitor	Aromatase	Letrozole is an Aromatase Inhibitor. The mechanism of action of letrozole is as an Aromatase Inhibitor.	Haynes BP, et al. J Steroid Biochem Mol Biol, 2003, 87(1), 35-45.
T1587	Exemestane	EXE;FCE 24304;PNU155971	107868-30-4	[C@@H]12[C@@H]([C@@]3(C(=CC(=O)C=C3)C(=C)C2)C)CC[C@]2([C@H]1CCC2=O)C	C20H24O2	296.4	FDA	Cancer	Breast Cancer	Endocrinology/Hormones	Aromatase inhibitor	Aromatase (human); Aromatase (rat)	Exemestane is an Aromatase Inhibitor. The mechanism of action of exemestane is as an Aromatase Inhibitor.	Di Salle E, et al. J Steroid Biochem Mol Biol, 1994, 49(4-6), 289-294.
T1583	Vorinostat	SAHA;MK0683;suberoylanilide hydroxamic acid	149647-78-9	ONC(=O)CCCCCCC(=O)Nc1ccccc1	C14H20N2O3	264.32	FDA	Cancer	Cutaneous T-cell lymphoma	Chromatin/Epigenetic; DNA Damage/DNA Repair	HDAC	HDAC; HDAC1;HDAC2;HDAC3;HDAC6;HDAC8	Vorinostat is a pan-inhibitor of Histone Deacetylase with antineoplastic activity (IC50: ~10 nM).	Hrzenjak A et al. Histone deacetylase inhibitor vorinostat suppresses the growth of uterine sarcomas in vitro and in vivo. Mol Cancer. 2010 Mar 4;9:49.
T1574	Etoricoxib	L-791456;Desvenlafaxine;Arcoxia;MK-663;Tauxib;Nucoxia	202409-33-4	CC1=NC=C(C=C1)C1=NC=C(Cl)C=C1C1=CC=C(C=C1)S(C)(=O)=O	C18H15ClN2O2S	358.84	EMA	Inflammation	Acute pain; Ankylosing spondylitis; Back pain; Dental pain; Dysmenorrhoea; Gouty arthritis; Musculoskeletal pain; Osteoarthritis; Postoperative pain; Rheumatic disorders; Rheumatoid arthritis	Immunology/Inflammation; Neuroscience	COX inhibitor	COX	Etoricoxib is a synthetic, nonsteroidal anti-inflammatory drug (NSAID) with antipyretic, analgesic, and potential antineoplastic properties. Etoricoxib specifically binds to and inhibits the enzyme cyclooxygenase-2 (COX-2), resulting in inhibition of the conversion of arachidonic acid into prostaglandins. Inhibition of COX-2 may induce apoptosis and inhibit tumor cell proliferation and angiogenes…	Jayaraman R, et al. J Pharm Pharmacol. 2010, 62(5):610-4.
T1564	Cisplatin	cis-Diaminodichloroplatinum;CDDP	15663-27-1	N.N.Cl[Pt]Cl	H6Cl2N2Pt	300.05	FDA	Cancer	metastatic testicular tumors, metastatic ovarian tumors and advanced bladder cancer.	DNA Damage/DNA Repair	DNA/RNA Synthesis	DNA synthesis	Cisplatin, a DNA-crosslinking agent, is able to suppress DNA synthesis by conforming DNA adducts in cancer cells.	Cummings BS, et al. Cisplatin-induced renal cell apoptosis: caspase 3-dependent and -independent pathways. J Pharmacol Exp Ther. 2002 Jul;302(1):8-17.
T1562	Rebamipide	Proamipide;OPC12759	90098-04-7	OC(=O)C(Cc1cc(=O)[nH]c2ccccc12)NC(=O)c1ccc(Cl)cc1	C19H15ClN2O4	370.79	PMDA	Digestive system	Dry eyes; Gastric ulcer; Gastritis	oxidation-reduction	Free radical scavengers inhibitor	Free radical scavengers	Rebamipide is a quinolinone derivative with anti-ulcer and anti-inflammatory activities. Rebamipide induces cyclooxygenase 2 (COX2) synthesis which results in an increase in endogenous prostaglandin synthesis in the gastric mucosa. This agent also inhibits H. pylori-induced production of tumor necrosis factor (TNF) alpha and subsequent inflammation of the gastric mucosa. In addition, rebamipide s…	Matsuda T, et al. Drugs R D. 2003;4(1):19-28.
T1558	Resveratrol	trans-Resveratrol;SRT 501	501-36-0	Oc1ccc(cc1)\C=C\c1cc(O)cc(O)c1	C14H12O3	228.24	EMA	Infection	Herpes labialis infections	Chromatin/Epigenetic; Immunology/Inflammation; DNA Damage/DNA Repair; Metabolism; NF-Κb; Neuroscience	COX; DNA/RNA Synthesis; IκB/IKK; Lipoxygenase; NADPH; Sirtuin	COX-1; COX-2; DNA polymerase α; IKKβ; LOX; Quinone reductase 2; SIRT1; SIRT2	Resveratrol is a polyphenolic phytoalexin with antioxidant and chemopreventive activities. It has a wide spectrum of targets including COX, SIRT, LOC, etc.	Jang M, et al. Cancer chemopreventive activity of resveratrol, a natural product derived from grapes. Science. 1997 Jan 10;275(5297):218-20.
T1549	Raloxifene hydrochloride	LY139481 hydrochloride;LY156758 hydrochloride;Raloxifene HCl;LY156758 (Keoxifene) HCl;Keoxifene hydrochloride	82640-04-8	Cl.c1(c(c2ccc(cc2)O)sc2c1ccc(c2)O)C(=O)c1ccc(cc1)OCCN1CCCCC1	C28H28ClNO4S	510.04	FDA	Cancer	Breast cancer; Fracture; Postmenopausal osteoporosis	Endocrinology/Hormones; Metabolism; Others	Estrogen/progestogen Receptor antagonist; MAO antagonist; Others antagonist	ER; AO; SERM	Raloxifene hydrochloride is a second generation selective estrogen receptor modulator (SERM) used to prevent osteoporosis in postmenopausal women. It has estrogen agonist effects on bone and cholesterol metabolism but behaves as a complete estrogen antagonist on mammary gland and uterine tissue.	Obach RS, et al. Drug Metab Dispos, 2004, 32(1), 89-97.
T1548	8-Methoxypsoralen	8-MOP;Xanthotoxin;Methoxsalen;NCI-C55903	298-81-7	COc1c2oc(=O)ccc2cc2c1occ2	C12H8O4	216.19	FDA	Metabolism/Cancer/Immune system	Psoriasis; Eczema; Vitiligo; And Somecutaneous Lymphomas	DNA Damage/DNA Repair	DNA Alkylation agonist	DNA	Methoxsalen is a Photoactivated Radical Generator and Psoralen. The mechanism of action of methoxsalen is as a Photoabsorption. The physiologic effect of methoxsalen is by means of Photosensitizing Activity.	Zhang W, et al. Drug Metab Dispos,2001, 29(6), 897-902.
T1537	Rapamycin	AY 22989;Sirolimus;NSC-2260804	53123-88-9	CO[C@@H]1C[C@H](C[C@@H](C)[C@@H]2CC(=O)[C@H](C)\C=C(C)\[C@@H](O)[C@@H](OC)C(=O)[C@H](C)C[C@H](C)\C=C\C=C\C=C(C)\[C@H](C[C@@H]3CC[C@@H](C)[C@@](O)(O3)C(=O)C(=O)N3CCCC[C@H]3C(=O)O2)OC)CC[C@H]1O	C51H79NO13	914.18	FDA	Cancer	Coronary artery restenosis; Lymphangioleiomyomatosis; Renal transplant rejection	PI3K/Akt/mTOR signaling; Autophagy	mTOR inhibitor; Autophagy activator	mTOR; Autophagy	Rapamycin, a macrolide compound obtained from Streptomyces hygroscopicus, is a potent and specific mTOR inhibitor (IC50: 0.1 nM in HEK293 cells).	Edwards SR, et al. The rapamycin-binding domain of the protein kinase mammalian target of rapamycin is a destabilizing domain. J Biol Chem. 2007 May 4;282(18):13395-401.
T1535	Sodium Phenylbutyrate	TriButyrate;Sodium 4-phenylbutyrate;Buphenyl	1716-12-7	[Na+].[O-]C(=O)CCCc1ccccc1	C10H11NaO2	186.18	FDA	Cardiovascular system	Hyperammonaemia	Chromatin/Epigenetic; DNA Damage/DNA Repair; NF-Κb	HDAC inhibitor	HDAC	Sodium Phenylbutyrate, a transcriptional regulator, reversibly inhibits class I and II histone deacetylases (HDACs )resulting in a global increase in gene expression, decreased cellular proliferation, increased cell differentiation, and the induction of apoptosis in susceptible tumor cell populations.	Gardian G, et al. Neuromolecular Med,2004, 5(3), 235-241.
T1524	Nilotinib	AMN107;Tasigna	641571-10-0	Cc1cn(cn1)-c1cc(NC(=O)c2ccc(C)c(Nc3nccc(n3)-c3cccnc3)c2)cc(c1)C(F)(F)F	C28H22F3N7O	529.52	FDA	Cancer	Chronic myeloid leukaemia	Angiogenesis; Cytoskeletal Signaling	Bcr-Abl	Bcr-Abl	Nilotinib is a second-generation Bcr-Abl tyrosine kinase inhibitor with antineoplastic activity.	O'Hare T, et al. In vitro activity of Bcr-Abl inhibitors AMN107 and BMS-354825 against clinically relevant imatinib-resistant Abl kinase domain mutants. Cancer Res. 2005 Jun 1;65(11):4500-5.
T1523	Teniposide	VM26;NSC 122819	29767-20-2	O1COc2c1cc1[C@H]([C@@H]3[C@@H]([C@@H](c1c2)c1cc(c(c(c1)OC)O)OC)C(=O)OC3)O[C@H]1[C@@H]([C@H]([C@@H]2O[C@@H](OC[C@H]2O1)c1cccs1)O)O	C32H32O13S	656.66	FDA	Cancer	Acute Lymphocytic Leukemia (All); Hodgkin'S Lymphoma; Certainbrain Tumours	DNA Damage/DNA Repair	Topoisomerase inhibitor	Topo II	Teniposide, a semisynthetic derivative of podophyllotoxin with antitumor activity, inhibits DNA synthesis by forming a complex with topoisomerase II and DNA.	de Lucio B, et al. Y Sci. 2005 Nov;96(11):774-83.
T1521	Hydroxy Camptothecine	10-Hydroxycamptothecin	64439-81-2	CCC1(c2c(COC1=O)c(=O)n1Cc3c(c1c2)nc1ccc(cc1c3)O)O	C20H16N2O5	364.35	EMA	Cancer	Gastric Cancer; Hepatic Carcinoma	DNA Damage/DNA Repair	Topoisomerase inhibitor	Topo I	Hydroxy Camptothecine is an alkaloid isolated from the stem wood of the Chinese tree, Camptotheca acuminata. This compound selectively inhibits the nuclear enzyme DNA topoisomerase, type I. Several semisynthetic analogs of camptothecin have demonstrated antitumor activity.	Zhang S, et al. AntiY Drugs. 2014 Jul;25(6):614-23.
T1511	Daunorubicin hydrochloride	Daunomycin;RP-13057 Hydrochloride;Rubidomycin hydrochloride;Daunorubicin HCl;Daunomycin HCl	23541-50-6	Cl.c12c([C@H](C[C@@](C2)(C(=O)C)O)O[C@H]2C[C@@H]([C@@H]([C@@H](O2)C)O)N)c(c2c(c1O)C(=O)c1c(C2=O)c(ccc1)OC)O	C27H29NO10·HCl	563.99	FDA	Cancer	leukemia and other neoplasms	DNA Damage/DNA Repair	DNA/RNA Synthesis inhibitor	DNA synthesis	Daunorubicin hydrochloride, an anthracycline aminoglycoside antineoplastic, inhibits DNA replication and repair and RNA and protein synthesis.	Gewirtz DA, et al. Biochem Pharmacol, 1999, 57(7), 727-741.
T1508	Decitabine	5-Aza-2'-deoxycytidine;NSC 127716;Deoxycytidine;Dacogen	2353-33-5	Nc1ncn([C@H]2C[C@H](O)[C@@H](CO)O2)c(=O)n1	C8H12N4O4	228.21	FDA	Cancer	Acute myeloid leukaemia; Chronic myeloid leukaemia; Myelodysplastic syndromes	Chromatin/Epigenetic	DNA Methyltransferase	DNA methyltransferase (DNMT)	Decitabine is a DNA methyltransferase inhibitor that incorporates into DNA resulting in hypomethylation of DNA and intra-S-phase arrest of DNA replication.	Shaker S, et al. Preclinical evaluation of antineoplastic activity of inhibitors of DNA methylation (5-aza-2'-deoxycytidine) and histone deacetylation (trichostatin A, depsipeptide) in combination against myeloid leukemic cells. Leuk Res. 2003 May;27(5):437-44.
T1507	Streptozocin	U 9889;Streptozotocin;NSC-85998;STZ	18883-66-4	CN(N=O)C(=O)N[C@H]1[C@@H](O)O[C@H](CO)[C@@H](O)[C@@H]1O	C8H15N3O7	265.22	FDA	Immune system	Inflammatory	DNA Damage/DNA Repair	DNA Alkylation inducer	DNA alkylator	Streptozotocin is an antibiotic that is produced by Stretomyces achromogenes. It is used as an antineoplastic agent and to induce diabetes in experimental animals.	Bolzán AD, et al. Mutat Res. 2002, 512(2-3), 121-13
T1506	Vidarabine	9-β-D-Arabinofuranosyladenine;Adenine Arabinoside;Ara-A;Arabinosyladenine;Vira-A	5536-17-4	n1(c2c(nc1)c(ncn2)N)[C@@H]1O[C@@H]([C@H]([C@@H]1O)O)CO	C10H13N5O4	267.24	FDA	Immune system	Herpes Simplex; Varicella Zoster Viruses	DNA Damage/DNA Repair; Tyrosine Kinase/Adaptors	DNA/RNA Synthesis inhibitor; Tyrosine Kinases	DNA polymerase; DNA polymerase; Tyrosine Kinases	Vidarabine is a nucleoside antibiotic isolated from Streptomyces antibioticus. It has some antineoplastic properties and has broad spectrum activity against DNA viruses in cell cultures and significant antiviral activity against infections caused by a variety of viruses such as the herpes viruses, the VACCINIA VIRUS and varicella zoster virus.	Suzuki M, et al. Antiviral Res, 2006, 72(2), 157-161.
T1485	Methotrexate	CL14377;WR19039;Amethopterin;NCI-C04671	59-05-2	c12c(ncc(n1)CN(c1ccc(cc1)C(=O)N[C@@H](CCC(=O)O)C(=O)O)C)nc(nc2N)N	C20H22N8O5	454.44	FDA	Cancer	pediatric acute lymphoblastic leukemia and pediatric polyarticular juvenile idiopathic arthritis.	Metabolism	Dehydrogenase inhibitor	hDHFR	Methotrexate is a folate analog metabolic inhibitor with immunosuppressant and antineoplastic properties.	Genestier L, et al. J Clin Invest, 1998, 102(2), 322-328.
T1477	AICAR (Acadesine)	AICA Riboside;Acadesine;AICAR;NSC105823	2627-69-2	[C@@H]1(n2c(c(nc2)C(=O)N)N)O[C@@H]([C@H]([C@H]1O)O)CO	C9H14N4O5	258.24	EMA	Cancer	multiple myeloma	PI3K/Akt/mTOR signaling	AMPK activator	AMPK	Acadesine is an AMP-activated protein kinase activator which is used for the treatment of acute lymphoblastic leukemia and may have applications in treating other disorders such as diabetes.	Corton JM, et al. Eur J Biochem, 1995, 229(2), 558-565.
T1473	Trilostane	Win 24540	13647-35-3	[C@]123[C@@]([C@@H]4[C@@H](CC3)[C@H]3[C@](CC4)([C@H](CC3)O)C)(CC(=C([C@H]1O2)O)C#N)C	C20H27NO3	329.43	FDA	Cancer	Breast cancer	Metabolism	Dehydrogenase inhibitor	3 β-hydroxysteroid dehydrogenase	Trilostane is a synthetic derivative of androstane with adrenocortical suppressive properties. Trilostane reversibly inhibits 3 beta-hydroxysteroid dehydrogenase delta 5-4 isomerase in the adrenal cortex.	Barker S, et al. J Steroid Biochem Mol Biol,2006, 100(4-5), 141-151.
T1464	Toremifene citrate	NK 622;FC 1157a;NSC 613680	89778-27-8	C(=C(\c1ccccc1)/CCCl)(\c1ccc(cc1)OCCN(C)C)/c1ccccc1.C(CC(=O)O)(CC(=O)O)(C(=O)O)O	C32H36ClNO8	598.08	FDA	Cancer	Breast cancer	Endocrinology/Hormones	Estrogen/progestogen Receptor modulator	ER	Toremifene citrate is a selective estrogen receptor modulator (SERM). It is an estrogen agonist for bone tissue and cholesterol metabolism but is antagonistic on the mammary and uterine tissue.	Wärri AM, et al. J Natl Cancer Inst. 1993 Sep 1;85(17):1412-8.
T1452	Axitinib	AG-013736	319460-85-0	CNC(=O)c1ccccc1Sc1ccc2c(\C=C\c3ccccn3)n[nH]c2c1	C22H18N4OS	386.47	FDA	Cancer	Renal cell carcinoma	Angiogenesis; Tyrosine Kinase/Adaptors	PDGFR; VEGFR; c-Kit	PDGFRβ; VEGFR1; VEGFR2; VEGFR3; c-kit	Axitinib is an orally bioavailable tyrosine kinase inhibitor with IC50s of 0.1, 0.2, 0.1-0.3, 1.7, 1.6 nM for VEGFR1, VEGFR2, VEGFR3, c-kit, and PDGFRβ, respectively.	Hu-Lowe DD, et al. Nonclinical antiangiogenesis and antitumor activities of axitinib (AG-013736), an oral, potent, and selective inhibitor of vascular endothelial growth factor receptor tyrosine kinases 1, 2, 3. Clin Cancer Res. 2008 Nov 15;14(22):7272-83.
T1448L	Dasatinib monohydrate	BMS-354825 Monohydrate	863127-77-9	n1cc(sc1Nc1nc(nc(N2CCN(CC2)CCO)c1)C)C(=O)Nc1c(cccc1C)Cl.O	C22H28ClN7O3S	506.03	FDA	Cancer	Chronic myeloid leukaemia; Precursor cell lymphoblastic leukaemia-lymphoma	Angiogenesis; Tyrosine Kinase/Adaptors; Cytoskeletal Signaling	Bcr-Abl inhibitor; c-Kit inhibitor; Ephrin Receptor inhibitor; Src inhibitor	Abl; c-Kit (D816V); c-Kit (wt); EphA2; Src	Dasatinib is an orally bioavailable synthetic small molecule-inhibitor of SRC-family protein-tyrosine kinases. Dasatinib binds to and inhibits the growth-promoting activities of these kinases. Apparently, because of its less stringent binding affinity for the BCR-ABL kinase, dasatinib has been shown to overcome the resistance to imatinib of chronic myeloid leukemia (CML) cells harboring BCR-ABL k…	O'Hare T, et al. Cancer Res. 2005, 65(11), 4500-4505.
T1448	Dasatinib	BMS-354825	302962-49-8	Cc1nc(Nc2ncc(s2)C(=O)Nc2c(C)cccc2Cl)cc(n1)N1CCN(CCO)CC1	C22H26ClN7O2S	488.01	FDA	Cancer	Chronic myeloid leukaemia; Precursor cell lymphoblastic leukaemia-lymphoma	Angiogenesis; Tyrosine Kinase/Adaptors; Cytoskeletal Signaling	Bcr-Abl; c-Kit; Src	Abl; c-Kit (D816V); c-Kit (wt); Src	Dasatinib is a potent inhibitor of the Bcr-Abl and Src family (IC50s: 0.6, 0.8, 79 and 37 nM for Abl, Src, c-Kit, and c-KitD816V, respectively).	O'Hare T, et al. In vitro activity of Bcr-Abl inhibitors AMN107 and BMS-354825 against clinically relevant imatinib-resistant Abl kinase domain mutants. Cancer Res. 2005 Jun 1;65(11):4500-5.
T1428	Trifluridine	5-Trifluorothymidine;Trifluorothymidine;NSC 529182;NSC 75520;Viroptic;Trifluridina	70-00-8	[C@@H]1(n2cc(c(=O)[nH]c2=O)C(F)(F)F)O[C@@H]([C@H](C1)O)CO	C10H11F3N2O5	296.2	FDA	Cancer	Colorectal Cancer	DNA Damage/DNA Repair	DNA/RNA Synthesis inhibitor	DNA/RNA Synthesis; Thymidylate synthase	Trifluridine is a fluorinated thymidine analog with potential antineoplastic activity. Trifluridine is incorporated into DNA and inhibits thymidylate synthase, resulting in inhibition of DNA synthesis, inhibition of protein synthesis, and apoptosis. This agent also exhibits antiviral activity.	Yamashita F, et al. Cancer Chemother Pharmacol,2015 Jun 18.
T1417	Mechlorethamine hydrochloride	Chlormethine hydrochloride;Mechlorethamine HCl	55-86-7	Cl.CN(CCCl)CCCl	C5H12Cl3N	192.51	FDA	Immune system/Cancer	Mycosis Fungoides; Prostate Cancer	DNA Damage/DNA Repair	DNA/RNA Synthesis inhibitor	DNA/RNA Synthesis	Mechlorethamine is the prototype of alkylating agents, it works by binding to DNA, crosslinking two strands and preventing cell duplication.	Khan S, et al. Biochem Pharmacol, 1992, 43(9), 1963-1967.
T1408	Capecitabine	RO 09-1978;Xeloda;Capiibine;Capecitibine	154361-50-9	[C@H]1(n2c(=O)nc(c(c2)F)NC(=O)OCCCCC)[C@@H]([C@@H]([C@H](O1)C)O)O	C15H22FN3O6	359.35	FDA	Cancer	Breast cancer; Colorectal cancer; Gastric cancer	DNA Damage/DNA Repair	DNA/RNA Synthesis inhibitor	Thymidine phosphorylase	Capecitabine is a fluoropyrimidine carbamate belonging to the class of antineoplastic agents called antimetabolites. As a prodrug, capecitabine is selectively activated by tumor cells to its cytotoxic moiety, 5-fluorouracil (5-FU); subsequently, 5-FU is metabolized to two active metabolites, 5-fluoro-2-deoxyuridine monophosphate (FdUMP) and 5-fluorouridine triphosphate (FUTP) by both tumor cells …	Ciccolini J, et al. Mol Cancer Ther. 2002, 1(11), 923-927.
T1384	Chlorpromazine hydrochloride	Chlorpromazine HCl;Sonazine	69-09-0	Cl.CN(C)CCCN1c2ccccc2Sc2c1cc(Cl)cc2	C17H19ClN2S·HCl	355.32	FDA	Cancer	Solid Tumours	GPCR/G Protein; Neuroscience	5-HT Receptor antagonist; Dopamine Receptor antagonist	5-HT2A; D2	Chlorpromazine hydrochloride is the prototypical phenothiazine antipsychotic drug. Like the other drugs in this class chlorpromazine's antipsychotic actions are thought to be due to long-term adaptation by the brain to blocking DOPAMINE RECEPTORS. Chlorpromazine has several other actions and therapeutic uses, including as an antiemetic and in the treatment of intractable hiccup.	Mozrzymas JW, et al. J Neurosci, 1999, 19(7), 2474-2488.
T1378	Tegafur	FT 207；NSC 148958;Fluorafur;FT-207;NSC 148958	17902-23-7	Fc1cn(C2CCCO2)c(=O)[nH]c1=O	C8H9FN2O3	200.17	CFDA	Cancer	Cancers	DNA Damage/DNA Repair	DNA/RNA Synthesis inhibitor	DNA synthesis	Ftorafur is a congener of the antimetabolite fluorouracil with antineoplastic activity. Ftorafur is a prodrug that is gradually converted to fluorouracil in the liver by the cytochrome P-450 enzyme.	Sotaro Sadahiro, et al. Y ChemOthersapy and Pharmacology. 2012, 70 (2): 285-291.
T1339	5-Azacytidine	5-AzaC;Azacitidine;Mylosar;Ladakamycin;NSC 102816	320-67-2	[C@@H]1(n2c(=O)nc(nc2)N)O[C@@H]([C@H]([C@H]1O)O)CO	C8H12N4O5	244.2	FDA	Cancer	Acute myeloid leukaemia; Chronic myelomonocytic leukaemia; Myelodysplastic syndromes	Chromatin/Epigenetic	DNA Methyltransferase inhibitor	DNA methyltransferase (DNMT)	Azacitidine, a pyrimidine nucleoside analogue of cytidine, blocks DNA methylation with antineoplastic activity.	Christman JK. Oncogene, 2002, 21(35), 5483-5495.
T1337	Pamidronate disodium salt	CGP 23339A;Pamidronate Disodium;CGP 23339AE	57248-88-1	[Na+].[Na+].NCCC(O)(P(O)([O-])=O)P(O)([O-])=O	C3H9NNa2O7P2	279.03	FDA	Cancer	Cancer metastases; Malignant hypercalcaemia; Osteitis deformans; Osteogenesis imperfecta; Osteoporosis; Postmenopausal osteoporosis	Microbiology&Virology; Others	HBV; Others	HAP; FPPS	Pamidronate disodium, a nitrogen-containing bisphosphonate, can help to strengthen bones.	Viereck V, et al. Biochem Biophys Res Commun,2002, 291(3), 680-686.
T1307	Carmofur	HCFU	61422-45-5	CCCCCCNC(=O)n1cc(F)c(=O)[nH]c1=O	C11H16FN3O3	257.27	PMDA	Cancer	Cancer	DNA Damage/DNA Repair	DNA/RNA Synthesis inhibitor	DNA/RNA Synthesis	Carmofur is a highly potent acid ceramidase inhibitor, used in the treatment of breast and colorectal cancer. Carmofur has been known to induce leukoencephalopathy.	Kuzuhara S, et al. J Neurol,1987, 234(6), 365-370.
T1285	Anethole trithione	Anetholtrithion	532-11-6	c1(c2ccc(cc2)OC)ssc(=S)c1	C10H8OS3	240.35	CFDA	Cancer	Cancer	Others	Others	Others	Anethole trithione is a bile secretion-stimulating drug that restores salivation and relieves the discomfort of dry mouth in chemotherapy-induced xerostomia.	Ukai Y, et al. Arzneimittelforschung. 1988 Oct; 38(10):1460-5.
T1284	Megestrol acetate	BDH1298;SC10363	595-33-5	C12=CC(=O)CC[C@@]1([C@@H]1[C@@H](C=C2C)[C@H]2[C@@]([C@@](CC2)(OC(=O)C)C(=O)C)(CC1)C)C	C24H32O4	384.51	FDA	Endocrine system	Anorexia; Cachexia	Endocrinology/Hormones; Metabolism	Estrogen/progestogen Receptor agonist; GR inhibitor	ER; Glucocorticoid Receptor	Megestrol acetate is a progestogen with actions and uses similar to those of the progestogens in general. Megestrol acetate also has anti-androgenic properties. It is given by mouth in the palliative treatment or as an adjunct to other therapy in endometrial carcinoma and in breast cancer. Megestrol acetate has been approved to treat anorexia and cachexia.	Kelicen Ugur P, et al. Eur J Pharmacol, 2011, 654(3), 217-225.
T1272	Cytarabine	Ara-C;Cytosine Arabinoside;Cytosine β-D-arabinofuranoside;Arabinocytidine	147-94-4	[C@@H]1(n2c(=O)nc(cc2)N)O[C@@H]([C@H]([C@@H]1O)O)CO	C9H13N3O5	243.22	FDA	Cancer	Carcinomatous Meningitis; Lymphomatous Meningitis	DNA Damage/DNA Repair	DNA/RNA Synthesis inhibitor	DNA synthesis	Cytarabine is converted to the triphosphate form within the cell and then competes with cytidine for incorporation into DNA. Because the arabinose sugar sterically hinders the rotation of the molecule within DNA, DNA replication ceases, specifically during the S phase of the cell cycle. Cytarabine is an antimetabolite analog of cytidine with a modified sugar moiety (arabinose instead of ribose). …	Tobias SC, et al. Mol Pharm, 2004, 1(2), 112-116.
T1257	Ubenimex	Bestatin	58970-76-6	CC(C)C[C@H](NC(=O)[C@@H](O)[C@H](N)Cc1ccccc1)C(O)=O	C16H24N2O4	308.37	PMDA	Cancer	Acute nonlymphocytic leukaemia	Immunology/Inflammation; Others	LTR inhibitor; Others inhibitor	LTA(4)H-h; APN	Ubenimex competitively inhibits many aminopeptidases, including B, N and leucine aminopeptidases. Ubenimex is a microbial metabolite and dipeptide with potential immunomodulatory and antitumor activities. Aminopeptidases has been implicated in the process of cell adhesion and invasion of tumor cells. Therefore, inhibiting aminopeptidases may partially attribute to the antitumor effect of ubenimex…	Sekine K, et al. Leukemia, 1999, 13(5), 729-734.
T1250	Triethylenethiophosphoramide	Thio-TEPA;Tiofosyl;Tiofosfamid	52-24-4	S=P(N1CC1)(N1CC1)N1CC1	C6H12N3PS	189.22	FDA	Cancer	Adenocarcinoma; Cancer metastases; Graft-versus-host disease; Haematological disorders; Papilloma; Solid tumours	DNA Damage/DNA Repair	DNA Alkylation	DNA Alkylation	Thiotepa is a polyfunctional, organophosphorus alkylating agent with antineoplastic activity.	Gor PP, et al. Breast Y Res. 2010;12(3):R26.
T1241	Altretamine	RB-1515;WR-95704;ENT-50852;Hexamethylmelamine;NSC13875	645-05-6	CN(C)c1nc(nc(n1)N(C)C)N(C)C	C9H18N6	210.28	FDA	Cancer	Ovarian Cancer	DNA Damage/DNA Repair	DNA Alkylation	DNA Alkylating	Altretamine is an alkylating agent with antineoplastic activity.	Keldsen N, et al. Gynecol Oncol. 2003 Feb;88(2):118-22.
T1210	Sodium etidronate	Didronel	7414-83-7	[Na+].OP(=O)(C(P(=O)(O)[O-])(O)C)[O-].[Na+]	C2H6Na2O7P2	249.99	FDA	Cancer	Cancer Metastases; Cancer Pain	Proteases/Proteasome	Tyrosinase inhibitor	protein tyrosine phosphatase	Etidronate Disodium is a synthetic therapeutic diphosphonate analog of endogenous pyrophosphate. As a member of the family of drugs known as bisphosphonates, etidronate disodium differs from endogenous pyrophosphate in its resistance to enzymatic hydrolysis. This agent adsorbs to hydroxyapatite cells and reduces the number of osteoclasts, thereby inhibiting abnormal bone resorption. Etidronate ma…	Grases F, et al. Circ J. 2007 Jul; 71(7):1152-6.
T1206	Amsacrine	acridinyl anisidide;m-AMSA;AMSA;CI-880	51264-14-3	COc1c(Nc2c3ccccc3nc3ccccc23)ccc(NS(=O)(=O)C)c1	C21H19N3O3S	393.46	PMDA	Cancer	Acute Lymphoblastic Leukemia	DNA Damage/DNA Repair; Membrane transporter/Ion channel	Potassium Channel inhibitor; Topoisomerase inhibitor	Potassium Channel; Topo II	Amsacrine (mAMSA) an antineoplastic agent which can intercalate into the DNA of tumor cells. Amsacrine also expresses topoisomerase inhibitor activity, specifically inhibiting topoisomerase II.	Thomas D, et al. Inhibition of cardiac HERG currents by the DNA topoisomerase II inhibitor amsacrine: mode of action. Br J Pharmacol. 2004 Jun;142(3):485-94.
T1199	Mitotan	o,p'-DDD;2,4′-DDD;Mitotane;NCI-C04933	53-19-0	C(c1c(cccc1)Cl)(c1ccc(cc1)Cl)C(Cl)Cl	C14H10Cl4	320.04	FDA	Cancer	Adrenocortical Carcinoma	Neuroscience	AChR	Adrenodoxin	Mitotane is a derivative of the insecticide DICHLORODIPHENYLDICHLOROETHANE that specifically inhibits cells of the adrenal cortex and their production of hormones. It is used to treat adrenocortical tumors and causes CNS damage, but no bone marrow depression.	Zatelli MC, et al. Endocrinology,2010, 151(6), 2453-2561.
T1185	Rofecoxib	MK 966;MK-0966	162011-90-7	CS(=O)(=O)c1ccc(cc1)C1=C(C(=O)OC1)c1ccccc1	C17H14O4S	314.36	FDA	Inflammation	osteoarthritis, rheumatoid arthritis, acute pain in adults, and primary dysmenorrhea, as well as acute treatment of migraine attacks with or without auras.	Immunology/Inflammation; Neuroscience	COX inhibitor	COX-2	Rofecoxib binds to and inhibits the enzyme cyclooxygenase-2 (COX-2), resulting in an inhibition of the conversion of arachidonic acid to prostaglandins. Rofecoxib is a synthetic, nonsteroidal derivative of phenyl-furanone with anti-inflammatory, antipyretic and analgesic properties and potential antineoplastic properties. COX-related metabolic pathways may represent key regulators of cell prolife…	Chan CC, et al. J Pharmacol Exp Ther. 1999, 290(2), 551-560.
T1183	Retinol	all-trans-Retinol;Vitamin A1;Vitamin A;Alphalin	68-26-8	CC(\C=C\C=C(C)\C=C\C1=C(C)CCCC1(C)C)=C/CO	C20H30O	286.45	FDA	Endocrine system/Cancer	Acne; Acne Vulgaris; Acute Promyelocytic Leukaemia; Photodamage; Warts	Vitamin	VA	Retinol-binding protein	Retinol and derivatives of retinol that play an essential role in metabolic functioning of the retina, the growth of and differentiation of epithelial tissue, the growth of bone, reproduction, and the immune response. Dietary vitamin A is derived from a variety of CAROTENOIDS found in plants. It is enriched in the liver, egg yolks, and the fat component of dairy products.	Miyazaki H, et al. Retinol status and expression of retinol-related proteins in methionine-choline deficient rats. J Nutr Sci Vitaminol (Tokyo). 2014;60(2):78-85.
T1181	Gefitinib	ZD1839	184475-35-2	COc1cc2ncnc(Nc3ccc(F)c(Cl)c3)c2cc1OCCCN1CCOCC1	C22H24ClFN4O3	446.91	FDA	Cancer	Non-small cell lung cancer	Angiogenesis; JAK/STAT signaling; Tyrosine Kinase/Adaptors	EGFR	Tyr1173 (NR6W cells); Tyr1173 (NR6wtEGFR cells); Tyr992 (NR6W cells); Tyr992 (NR6wtEGFR cells)	Gefitinib is an EGFR tyrosine kinase inhibitor and can inhibit Tyr1173, Tyr992, Tyr1173 and Tyr992 (IC50s: 37/37/26/57 nM).	Pedersen MW, et al. Differential response to gefitinib of cells expressing normal EGFR and the mutant EGFRvIII. Br J Cancer. 2005 Oct 17;93(8):915-23.
T1178	Temozolomide	CCRG 81045;TMZ;NSC 362856;TZM	85622-93-1	Cn1nnc2c(ncn2c1=O)C(N)=O	C6H6N6O2	194.15	FDA	Cancer	Anaplastic astrocytoma; Glioma; Malignant melanoma	DNA Damage/DNA Repair	DNA/RNA Synthesis	DNA replication	Temozolomide is a DNA alkylating agent interfering with DNA replication.	Marchesi F, et al. Triazene compounds: mechanism of action and related DNA repair systems. Pharmacol Res. 2007 Oct;56(4):275-87.
T1174	Topotecan hydrochloride	NSC 609669;SKF 104864A;Topotecan HCl;NSC609699;Nogitecan HCl;SKFS 104864A	119413-54-6	Cl.CC[C@@]1(O)C(=O)OCc2c1cc1-c3nc4ccc(O)c(CN(C)C)c4cc3Cn1c2=O	C23H24ClN3O5	457.92	FDA	Cancer	Cervical cancer; Ovarian cancer; Small cell lung cancer	DNA Damage/DNA Repair	Topoisomerase inhibitor	Topo I (DU-145 Luc cells); Topo I (MCF-7 Luc cells)	Topotecan hydrochloride is an antineoplastic agent used to treat ovarian cancer.	Caceres G, et al. Anticancer Drugs. 2003, 14(7), 569-574.
T1167	Cyproterone acetate	Androcur;Cyproterone 17-O-acetate	427-51-0	[C@]12([C@@H]3[C@@H](C3)C(=O)C=C2C(=C[C@@H]2[C@@H]1CC[C@]1([C@H]2CC[C@]1(OC(=O)C)C(=O)C)C)Cl)C	C24H29ClO4	416.94	CFDA	Cancer	palliative treatment of patients with advanced prostatic carcinoma.	Endocrinology/Hormones	Androgen Receptor antagonist	Androgen Receptor	Cyproterone binds the androgen receptor (AR), thereby preventing androgen-induced receptor activation in target tissues and inhibiting the growth of testosterone-sensitive tumor cells. Cyproterone Acetate is the acetate salt of a synthetic steroidal antiandrogen with weak progestational and antineoplastic activities. This agent also exerts progestational agonist properties at the level of the pit…	Sonneveld E, et al. Toxicol Sci. 2005, 83(1), 136-148.
T1158	Phenoxybenzamine hydrochloride	Phenoxybenzamine HCl;NSC 37448;NCI-c01661	63-92-3	Cl.CC(COc1ccccc1)N(CCCl)Cc1ccccc1	C18H23Cl2NO	340.3	FDA	Cancer	Pheochromocytoma	GPCR/G Protein; Neuroscience	Adrenergic Receptor antagonist; CaMK inhibitor	α-adrenergic receptor; CAM	Phenoxybenzamine Hydrochloride is the hydrochloride salt form of phenoxybenzamine, a synthetic, dibenzamine alpha-adrenergic antagonist with antihypertensive and vasodilatory properties. Phenoxybenzamine non-selectively and irreversibly blocks the postsynaptic alpha-adrenergic receptor in smooth muscle, thereby preventing vasoconstriction, relieving vasospasms, and decreasing peripheral resistanc…	Lenox, R.H., et al, Alpha 2-adrenergic receptor-mediated regulation of adenylate cyclase in the intact human platelet. Evidence for a receptor reserve. Mol Pharmacol, 1985. 27(1): p. 1-9.
T1155	Mebendazole	Vermox;Telmin;Pantelmin;Mebenvet	31431-39-7	C(=O)(Nc1nc2c([nH]1)ccc(c2)C(=O)c1ccccc1)OC	C16H13N3O3	295.3	FDA	Infection	Enterobius vermicularis (pinworm), Trichuris trichiura (whipworm), Ascaris lumbricoides (common roundworm), Ancylostoma duodenale (common hookworm), Necator americanus (American hookworm) in single or mixed infections	Cytoskeletal Signaling	Microtubule Associated inhibitor	Tubulin α-1A chain; Tubulin β-4B chain	Mebendazole is a hedgehog inhibitor, used as an antihelminthic.	Liu C, et al. Parasitol Res. 2015, 114(6):2213-22.
T1146	Nifedipine	BAY-a-1040;Procardia;Adalat;Procardia XL	21829-25-4	COC(=O)C1=C(C)NC(=C(C1c1ccccc1[N+](=O)[O-])C(=O)OC)C	C17H18N2O6	346.34	FDA	Cardiovascular system	Hypertension	Membrane transporter/Ion channel; Neuroscience	Calcium Channel inhibitor; CaMK inhibitor; Potassium Channel inhibitor	Calcium Channel; CAM; Potassium Channel	Nifedipine is a dihydropyridine calcium channel blocking agent. Nifedipine inhibits the transmembrane influx of extracellular calcium ions into myocardial and vascular smooth muscle cells, causing dilatation of the main coronary and systemic arteries and decreasing myocardial contractility. This agent also inhibits the drug efflux pump P-glycoprotein which is overexpressed in some multi-drug resi…	Ding Y, et al. J Pharmacol Exp Ther,2000, 292(2), 606-609.
T1120	Dacarbazine	Imidazole Carboxamide;DTIC-Dome	4342-03-4	CN(C)N=Nc1nc[nH]c1C(N)=O	C6H10N6O	182.18	FDA	Cancer	Malignant Melanoma; Hodgkin'S Lymphoma; Sarcoma; And Islet Cell Carcinoma Of The Pancreas.	DNA Damage/DNA Repair	DNA/RNA Synthesis inhibitor	DNA polymerase beta	Dacarbazine is an antineoplastic agent. It has significant activity against melanomas.	Serrone L, et al. J Exp Clin Cancer Res. 2000, 19(1):21-34.
T1114	Ciclopirox ethanolamine	Ciclopirox olamine	41621-49-2	NCCO.Cc1cc(=O)n(O)c(c1)C1CCCCC1	C14H24N2O3	268.35	FDA	Infection	antifungal	Membrane transporter/Ion channel; Others	ATPase inhibitor; Others	ATPase; iron	Ciclopirox Olamine is a broad-spectrum antifungal agent with additional antibacterial and anti-inflammatory activities.	Niewerth M, et al. Antimicrob Agents Chemother, 2003, 47(6), 1805-1817.
T1103	Aminoglutethimide	BA-16038;NSC-330915;DL-Aminoglutethimide	125-84-8	CCC1(CCC(=O)NC1=O)c1ccc(N)cc1	C13H16N2O2	232.28	FDA	Cancer	Early-Stage Breast Cancer	Endocrinology/Hormones	Aromatase inhibitor	Aromatase	Aminoglutethimide, an aromatase inhibitor, is used in the therapy of advanced BREAST Y.	Neves MA, et al. Eur J Med Chem, 2009, 44(10), 4121-4127.
T1102	Mifepristone	RU 38486;RU486;C-1073	84371-65-3	CC#C[C@]1(O)CC[C@H]2[C@@H]3CCC4=CC(=O)CCC4=C3[C@H](C[C@]12C)c1ccc(cc1)N(C)C	C29H35NO2	429.6	FDA	Endocrine system	Cushing syndrome; Induced abortion	Endocrinology/Hormones; Metabolism	Estrogen/progestogen Receptor antagonist; GR antagonist	PR; Glucocorticoid Receptor	Mifepristone is a Progestin Antagonist. The mechanism of action of mifepristone is as a Progestational Hormone Receptor Antagonist.	Jiang W, et al. Bioorg Med Chem, 2006, 14(19), 6726-6732.
T1099	Formestane	CGP-32349;NSC 282175	566-48-3	[C@H]12[C@H]([C@H]3[C@](CC2)(C(=O)CC3)C)CCC2=C(C(=O)CC[C@]12C)O	C19H26O3	302.41	CFDA	Cancer	Breast Cancer	Endocrinology/Hormones	Aromatase inhibitor	Aromatase	Formestane is a selective aromatase inhibitor(IC50=80 nM) with antineoplastic activity.	Wiseman LR, Goa KL. Drugs Aging. 1996 Oct;9(4):292-306.
T1094	Tolnaftate	NP-27;Tinactin;Tonoftal;Sporiline	2398-96-1	c12c(cc(cc1)OC(=S)N(c1cc(ccc1)C)C)cccc2	C19H17NOS	307.42	PMDA	Infection	Fungal Infections	GPCR/G Protein; Stem Cells	Hedgehog/Smoothened inhibitor	Smoothened	Tolnaftate is a synthetic antifungal agent.	Barrett-Bee K, Dixon G. Acta Biochim Pol. 1995;42(4):465-79.
T1086	Vitamin D2	Calciferol;Ercalciol;Ergocalciferol	50-14-6	CC(C)[C@@H](C)\C=C\[C@@H](C)[C@H]1CC[C@@H]2[C@]1(C)CCC\C2=C/C=C1/C[C@@H](O)CCC1=C	C28H44O	396.65	FDA	Metabolism	Vitamin D Deficiency	DNA Damage/DNA Repair; Metabolism	DNA/RNA Synthesis inhibitor; Vitamin inhibitor	DNA polymerase; VD3	Ergocalciferol (Vitamin D2) is a derivative of ergosterol formed by ultraviolet rays breaking of the C9-C10 bond with a strong inhibitory effect against bladder tumor promotion by sodium saccharin, and it induces cell differentiation in leukemia cells. Vitamin D2 is an inhibitor of DNA Polymerase.	Mizushina Y, et al. J Pharmacol Sci. 2003 Jul;92(3):283-90.
T1084	Apramycin sulfate	Nebramycin II;Ai3-29795	65710-07-8	[C@@H]1([C@@H]([C@H]([C@@H]([C@H](C1)N)O[C@H]1O[C@H]2[C@H](C[C@H]1N)O[C@@H]([C@H]([C@H]2O)NC)O[C@@H]1[C@@H]([C@H]([C@@H]([C@H](O1)CO)N)O)O)O)O)N.S(=O)(=O)(O)O	C21H43N5O15S	637.66	FDA	Infection	bacterial infections	Microbiology&Virology	Antibacterial inhibitor	16S rRNA	Apramycin sulfate is an aminoglycoside antibiotic.	Jensen VF, et al. J Antimicrob Chemother, 2006, 58(1), 101-107.
T1076	Dexamethasone	Prednisolone F;Dexamethasone;Hexadecadrol;MK 125;NSC 34521	50-02-2	C[C@@H]1C[C@H]2[C@@H]3CCC4=CC(=O)C=C[C@]4(C)[C@@]3(F)[C@@H](O)C[C@]2(C)[C@@]1(O)C(=O)CO	C22H29FO5	392.46	FDA	Metabolism	Rheumatic	Endocrinology/Hormones; GPCR/G Protein; Immunology/Inflammation; Metabolism	GR agonist; IL Receptor modulator;	Glucocorticoid Receptor; IL receptor	Dexamethasone is a glucocorticoid receptor agonist and an IL receptor modulator.	Adcock IM, et al. Ligand-induced differentiation of glucocorticoid receptor (GR) trans-repression and transactivation: preferential targetting of NF-kappaB and lack of I-kappaB involvement. Br J Pharmacol. 1999 Jun;127(4):1003-11.
T1058	Carboplatin	NSC 241240;JM-8;CBDCA	41575-94-4	C1(C(=O)[O-])(C(=O)[O-])CCC1.[Pt+2].N.N	C6H12N2O4Pt	371.25	FDA	Cancer	Cancer	DNA Damage/DNA Repair	DNA/RNA Synthesis inhibitor	DNA synthesis	Carboplatin is an organoplatinum compound that possesses antineoplastic activity.	Banerji U, et al. Cancer Chemother Pharmacol. 2008, 62(5), 769-778.
T1055	Ifosfamide	NSC109724;Isophosphamide	3778-73-2	ClCCNP1(=O)OCCCN1CCCl	C7H15Cl2N2O2P	261.09	FDA	Cancer	Pancreatic Cancer	DNA Damage/DNA Repair	DNA/RNA Synthesis inhibitor	DNA/RNA Synthesis	Ifosfamide alkylates and forms DNA crosslinks, thereby preventing DNA strand separation and DNA replication. Ifosfamide is a synthetic analog of the nitrogen mustard cyclophosphamide with antineoplastic activity. This agent is a prodrug that must be activated through hydroxylation by hepatic microsomal enzymes.	Chang TK, et al. Cancer Res, 1997, 57(10), 1946-1954.
T1051	Tretinoin	all-trans-Retinoic acid;Vitamin A acid;ATRA;Retinoic acid	302-79-4	C/C(=C\C=C\C(=C\C(=O)O)\C)/C=C/C1=C(C)CCCC1(C)C	C20H28O2	300.44	FDA	Cancer	Acne; Acne vulgaris; Acute promyelocytic leukaemia; Photodamage; Warts	Metabolism	Retinoid Receptor agonist	RAR	Tretinoin binds to and activates retinoic acid receptors (RARs), thereby inducing changes in gene expression that lead to cell differentiation, decreased cell proliferation, and inhibition of tumorigenesis. This agent also inhibits telomerase, resulting in telomere shortening and eventual apoptosis of some tumor cell types. Tretinoin is a naturally-occurring acid of retinol. The oral form of tret…	Manzano VM, et al. J Pharmacol Exp Ther, 1999, 289(1), 123-132.
T1042	Granisetron hydrochloride	BRL 43694A;Granisetron HCl	107007-99-8	Cl.CN1[C@H]2CCC[C@@H]1C[C@@H](C2)NC(=O)c1nn(C)c2ccccc12	C18H25ClN4O	348.87	FDA	Others	Chemotherapy-Induced Nausea And Vomiting	GPCR/G Protein; Neuroscience	5-HT Receptor antagonist	5-HT	Granisetron hydrochloride is a serotonin receptor (5HT-3 selective) antagonist that has been used as an antiemetic for cancer chemotherapy patients.	de Lorenzi FG, et al. Br J Pharmacol,1994, 113(2), 527-535.
T1038	Fludarabine	NSC 118218;F-ara-A;Fludarabinum	21679-14-1	Nc1nc(F)nc2n(cnc12)[C@@H]1O[C@H](CO)[C@@H](O)[C@@H]1O	C10H12FN5O4	285.23	FDA	Cancer	Chronic lymphocytic leukaemia; Mantle-cell lymphoma; Non-Hodgkin's lymphoma	JAK/STAT signaling; Stem Cells; DNA Damage/DNA Repair	STAT; DNA/RNA Synthesis	STAT1; DNA synthesis	Fludarabine is a nucleic acid synthesis Inhibitor and a STAT1 activation inhibitor.	Meng H, et al. Antitumor activity of fludarabine against human multiple myeloma in vitro and in vivo. Eur J Haematol. 2007 Dec;79(6):486-93.
T1034	Docetaxel	RP-56976;NSC 628503	114977-28-5	CC(=O)O[C@@]12CO[C@@H]1C[C@H](O)[C@]1(C)[C@@H]2[C@H](OC(=O)c2ccccc2)[C@]2(O)C[C@H](OC(=O)[C@H](O)[C@@H](NC(=O)OC(C)(C)C)c3ccccc3)C(C)=C([C@@H](O)C1=O)C2(C)C	C43H53NO14	807.88	FDA	Cancer	Breast cancer; Endometrial cancer; Gastric cancer; Head and neck cancer; Non-small cell lung cancer; Oesophageal cancer; Ovarian cancer; Prostate cancer	Cytoskeletal Signaling	Microtubule Associated	microtubule	Docetaxel is a microtubule inhibitor that inhibits microtubule disassembly (IC50: 0.2 μM).	Riou JF, et al. Effects of Taxotere on murine and human tumor cell lines. Biochem Biophys Res Commun. 1992 Aug 31;187(1):164-70.
T1025	Tranylcypromine (2-PCPA) hydrochloride	Tranylcypromine (2-PCPA) HCl;SKF-385 HCl	1986-47-6	Cl.N[C@@H]1C[C@H]1c1ccccc1	C9H11N·HCl	169.66	FDA	Cancer/Cardiovascular system	Porphyria; Cardiovascular Or Cerebrovascular Disease; Pheochromocytoma	Metabolism	MAO inhibitor	MAO	Tranylcypromine Hydrochloride, a monoamine oxidase inhibitor, is effective in the treatment of major depression, dysthymic disorder, and atypical depression. It is a propylamine formed from the cyclization of the side chain of amphetamine. It also is useful in panic and phobic disorders.	Zhang W, et al. Drug Metab Dispos, 2001, 29(6), 897-902.
T1024	Roflumilast	APTA 2217;B9302-107;BY 217;BYK 20869	162401-32-3	FC(F)Oc1c(OCC2CC2)cc(cc1)C(=O)Nc1c(Cl)cncc1Cl	C17H14Cl2F2N2O3	403.21	FDA	Nervous system	Chronic obstructive pulmonary disease	Metabolism	PDE inhibitor	PDE4A1; PDE4A4; PDE4B1; PDE4B2; PDE4C1	Roflumilast is an orally available, long-acting inhibitor of phosphodiesterase (PDE) type 4 (PDE4), with anti-inflammatory and potential antineoplastic activities. Upon administration, roflumilast and its active metabolite roflumilast N-oxide selectively and competitively bind to and inhibit PDE4, which leads to an increase of both intracellular levels of cyclic-3', 5'-adenosine monophosphate (cA…	Hatzelmann A, et al. Pulm Pharmacol Ther, 2010, 23(4), 235-256.
T1020	Doxorubicin hydrochloride	Hydroxydaunorubicin hydrochloride;Adriamycin;Doxorubicin (Adriamycin) HCl;NSC 123127	25316-40-9	Cl.COc1cccc2C(=O)c3c(O)c4C[C@](O)(C[C@H](O[C@H]5C[C@H](N)[C@H](O)[C@H](C)O5)c4c(O)c3C(=O)c12)C(=O)CO	C27H29NO11·HCl	579.99	FDA	Cancer	Lymphoma	DNA Damage/DNA Repair	Topoisomerase	Topo II	Doxorubicin intercalation between base pairs in the DNA helix, thereby preventing DNA replication. It also inhibits topoisomerase II.	Lorenzo E, et al. Doxorubicin induces apoptosis and CD95 gene expression in human primary endothelial cells through a p53-dependent mechanism. J Biol Chem. 2002 Mar 29;277(13):10883-92.
T1011	Itraconazole	R51211	84625-61-6	CCC(C)n1ncn(-c2ccc(cc2)N2CCN(CC2)c2ccc(OC[C@H]3CO[C@@](Cn4cncn4)(O3)c3ccc(Cl)cc3Cl)cc2)c1=O	C35H38Cl2N8O4	705.63	FDA	Immune system	Mycoses	Metabolism	P450 inhibitor	CYP3A4	Itraconazole is a triazole antifungal agent that inhibits cytochrome P-450-dependent enzymes required for ERGOSTEROL synthesis.	Isoherranen N, et al. Drug Metab Dispos, 2004, 32(10), 1121-1131.
T0987	Gimeracil	Gimestat	103766-25-2	Oc1cc(=O)[nH]cc1Cl	C5H4ClNO2	145.54	PMDA	Cancer	Biliary Cancer; Breast Cancer; Colorectal Cancer; Gastric Cancer; Head And Neck Cancer; Non-Small Cell Lung Cancer; Pancreatic Cancer	Autophagy	Autophagy inhibitor	DHPS	Gimeracil is a competitive, reversible inhibitor of dihydropyrimidine dehydrogenase.	Prescrire Int. 2013 May;22(138):122.
T0986	Fluorocytosine	NSC 103805;Ro 2-9915;5-Fluorocytosine;Flucytosine	2022-85-7	Nc1c(F)cnc(=O)[nH]1	C4H4FN3O	129.09	FDA	Cancer	Anaplastic Astrocytoma; Glioblastoma	DNA Damage/DNA Repair	DNA/RNA Synthesis inhibitor	DNA synthesis	Flucytosine is a pyrimidine compound and a fluorinated cytosine analog exhibiting antifungal activity.	St-Germain G. Mycoses, 2001, 44(1-2), 37-45.
T0984	Fluorouracil	5-Fluorouracil;5-FU;NSC 19893;5-Fluoracil	51-21-8	Fc1c[nH]c(=O)[nH]c1=O	C4H3FN2O2	130.08	FDA	Cancer	Actinic keratosis; Non-Hodgkin's lymphoma; Orofacial cancer	DNA Damage/DNA Repair	DNA/RNA Synthesis	Thymidylate synthase	Fluorouracil interrupts nucleotide synthetic by inhibiting thymidylate synthase (TS) in tumor cells.	Milczarek M, et al. Autophagic cell death and premature senescence: New mechanism of 5-fluorouracil and sulforaphane synergistic anticancer effect in MDA-MB-231 triple negative breast cancer cell line. Food Chem Toxicol. 2018 Jan;111:1-8.
T0983	d-penicillamin	D-(-)-Penicillamine;Penicillamine;Dimethyl Cysteine;Artamine	52-67-5	[C@@H](C(S)(C)C)(C(=O)O)N	C5H11NO2S	149.21	FDA	Others	Wilson'S Disease; Scleroderma; Arsenic Poisoning	Others	Others	Copper	Artamine, possessing antineoplastic properties, induces apoptosis by a p53-mediated mechanism and inhibits angiogenesis by chelating with copper, a cofactor for angiogenesis. Artamine is a beta dimethyl analog of the amino acid cysteine. As a degradation product of penicillin antibiotics, Artamine chelates with heavy metals and increases their urinary excretion.	Brewer GJ. Expert Opin PharmacOthers. 2006 Feb;7(3):317-24.
T0981	Noscapine hydrochloride	Narcotine hydrochloride	912-60-7	c12[C@H]([C@@H]3c4c(C(=O)O3)c(c(cc4)OC)OC)[NH+](CCc2cc2c(c1OC)OCO2)C.[Cl-]	C22H23NO7·HCl·xH2O	449.88	Other countries	Nervous system	Amyotrophic lateral sclerosis	Endocrinology/Hormones; GPCR/G Protein; Neuroscience	Opioid Receptor agonist	Opioid alkaloid	Noscapine Hydrochloride is the orally available hydrochloride salt of the opioid agonist noscapine, a phthalide isoquinoline alkaloid derived from the opium poppy Papaver somniferum, with mild analgesic, antitussive, and potential antineoplastic activities. Noscapine binds to tubulin and alters its conformation, resulting in a disruption of the dynamics of microtubule assembly (by increasing the …	Chen X, Facchini PJ. Plant J. 2014 Jan;77(2):173-84.
T0975	Chloroambucil	WR-139013;CB-1348;Chlorambucil	305-03-3	OC(=O)CCCc1ccc(cc1)N(CCCl)CCCl	C14H19Cl2NO2	304.22	FDA	Cancer	Chronic Lymphocytic Leukemia	DNA Damage/DNA Repair	DNA Alkylation inhibitor	DNA Alkylation	Chlorambucil is an orally-active antineoplastic aromatic nitrogen mustard. Chlorambucil alkylates and cross-links DNA during all phases of the cell cycle, resulting in disruption of DNA function, cell cycle arrest, and apoptosis.	Kashiwazaki G, et al. Bioorg Med Chem. 2010 Apr 15;18(8):2887-93.
T0968	Paclitaxel	Taxol;NSC 125973	33069-62-4	CC(=O)O[C@@H]1C2=C(C)[C@H](C[C@@](O)([C@@H](OC(=O)c3ccccc3)[C@@H]3[C@@]4(CO[C@@H]4C[C@H](O)[C@@]3(C)C1=O)OC(C)=O)C2(C)C)OC(=O)[C@H](O)[C@@H](NC(=O)c1ccccc1)c1ccccc1	C47H51NO14	853.92	FDA	Cardiovascular system	Coronary artery restenosis	Cytoskeletal Signaling	Microtubule	microtubule	Paclitaxel is a cyclodecane isolated from the bark of the Pacific yew tree. It stabilizes microtubules in their polymerized form leading to cell death.	Park SJ, et al. Taxol induces caspase-10-dependent apoptosis. J Biol Chem. 2004 Dec 3;279(49):51057-67. Epub 2004 Sep 27.
T0964	Floxuridine	5-Fluorouracil 2'-deoxyriboside;Deoxyfluorouridine;FUDR;NSC 27640	50-91-9	OC[C@H]1O[C@H](C[C@@H]1O)n1cc(F)c(=O)[nH]c1=O	C9H11FN2O5	246.19	FDA	Cancer/Immune system	Colorectal Cancer; Hepatitis C	DNA Damage/DNA Repair	DNA/RNA Synthesis inhibitor	Thymidylate synthase	Floxuridine is an antimetabolite, floxuridine inhibits thymidylate synthase, resulting in disruption of DNA synthesis and cytotoxicity.	Tsume Y, et al. Mol Pharm, 2008, 5(5), 717-727.
T0947	Dexamethason acetate	Dexamethasone 21-acetate;Dexamethasone acetate;NSC 39471	1177-87-3	[C@@]12([C@H]([C@H]3[C@](C[C@@H]2O)([C@]([C@@H](C3)C)(C(=O)COC(=O)C)O)C)CCC2=CC(=O)C=C[C@]12C)F	C24H31FO6	434.51	FDA	Respiratory system/Immune system	Rheumatic Problems; Skin Diseases; Severe Allergies; Asthma; Chronic Obstructive Lung Disease; Croup; Brain Swelling; Antibiotics In Tuberculosis	GPCR/G Protein; Immunology/Inflammation; Metabolism	Annexin A; GR; IL Receptor modulator; NOS modulator	Annexin A1; Glucocorticoid Receptor; IL receptor; iNOS	Dexamethasone Acetate is the acetate salt form of Dexamethasone, a synthetic adrenal corticosteroid with potent anti-inflammatory properties. In addition to binding to specific nuclear steroid receptors, dexamethasone also interferes with NF-kB activation and apoptotic pathways. This agent lacks the salt-retaining properties of other related adrenal hormones.	Rickard DJ, et al. Dev Biol, 1994, 161(1), 218-228.
T0934	Nicotinamide	Nicotinic acid amide;Vitamin B3;Niacinamide;Vitamin PP	98-92-0	NC(=O)C1=CN=CC=C1	C6H6N2O	122.12	FDA	Endocrine system	Acne vulgaris	Chromatin/Epigenetic; DNA Damage/DNA Repair	Sirtuin inhibitor	SIRT	Niacinamide is an important compound functioning as a component of the coenzyme NAD. Its primary significance is in the prevention and/or cure of blacktongue and PELLAGRA. Most animals cannot manufacture this compound in amounts sufficient to prevent nutritional deficiency and it therefore must be supplemented through dietary intake.	Bitterman KJ, et al. J Biol Chem, 2002, 277(47), 45099-45107.
T0923	Busulfan	Myleran;Busulphan;Sulphabutin	55-98-1	CS(=O)(=O)OCCCCOS(=O)(=O)C	C6H14O6S2	246.3	FDA	Cancer	Haematological Malignancies	DNA Damage/DNA Repair	DNA Alkylation	DNA Alkylation	Busulfan is a synthetic derivative of dimethane-sulfonate with antineoplastic and cytotoxic properties. Although its mechanism of action is not fully understood, busulfan appears to act through the alkylation of DNA. Following systemic absorption of busulfan, carbonium ions are formed, resulting in DNA alkylation and DNA breaks and inhibition of DNA replication and RNA transcription.	Meng A, et al. Cancer Res, 2003, 63(17), 5414-5419.
T0876	Clioquinol	Iodochlorhydroxyquin;Chinoform	130-26-7	Oc1c(I)cc(Cl)c2c1nccc2	C9H5ClINO	305.5	FDA	Infection	antifungal	Microbiology&Virology	Antibiotic	Antibiotic	Clioquinol is an orally bioavailable, lipophilic, copper-binding, halogenated 8-hydroxyquinoline with antifungal, antiparasitic and potential antitumor activities.	Rohde W, et al. Antimicrob Agents ChemOthers. 1976 Aug;10(2):234-40.
T0835	Tamoxifen Z-isomer citrate	ICI 46474;Tamoxifen Citrate;ICI 46474 Citrate	54965-24-1	CC/C(=C(\c1ccccc1)/c1ccc(cc1)OCCN(C)C)/c1ccccc1.C(C(=O)O)C(CC(=O)O)(C(=O)O)O	C32H37NO8	563.65	FDA	Cancer	Breast Cancer	Endocrinology/Hormones	Estrogen/progestogen Receptor agonist	ER	Tamoxifen is an antineoplastic nonsteroidal selective estrogen receptor modulator (SERM).	Osborne CK. N Engl J Med, 1998, 339(22), 1609-1618.
T0812	Propranolol hydrochloride	Propranolol HCl;AY-64043;ICI-45520;NCS-91523	318-98-9	Cl.CC(C)NCC(O)COc1cccc2ccccc12	C16H22ClNO2	295.81	FDA	Cancer	Haemangioma	GPCR/G Protein	Adrenergic Receptor antagonist	β-adrenergic receptor	Propranolol hydrochloride is a widely used non-cardioselective beta-adrenergic antagonist. Propranolol has been used for MYOCARDIAL INFARCTION; ARRHYTHMIA; ANGINA PECTORIS; HYPERTENSION; HYPERTHYROIDISM; MIGRAINE; PHEOCHROMOCYTOMA; and ANXIETY but adverse effects instigate replacement by newer drugs.	Briley M , Cavero I , Langer S Z , et al. EVIDENCE AGAINST β-ADRENOCEPTOR BLOCKING ACTIVITY OF DILTIAZEM, A DRUG WITH CALCIUM ANTAGONIST PROPERTIES[J]. British Journal of Pharmacology, 1980, 69(4):669-673.
T0795	Rutin	Quercetin 3-O-rutinoside;Rutoside	153-18-4	Oc1ccc(cc1O)c1oc2cc(O)cc(O)c2c(=O)c1O[C@@H]1O[C@H](CO[C@@H]2O[C@@H](C)[C@H](O)[C@@H](O)[C@H]2O)[C@@H](O)[C@H](O)[C@H]1O	C27H30O16	610.52	CFDA	Cardiovascular system	decrease capillary fragility	GPCR/G Protein	Prostaglandin Receptor inhibitor	AKR	Rutin, a flavonoid, has a variety of biological activities including antiallergic, anti-inflammatory, antiproliferative, and anticarcinogenic properties.	Navarro-Nunez L, et al. J Agric Food Chem, 2008, 56(9), 2970-2976.
T0725	Isoliquiritigenin	ISL;Isoliquiritigen;GU17	961-29-5	C(=O)(/C=C/c1ccc(cc1)O)c1c(cc(cc1)O)O	C15H12O4	256.25	CFDA	Cancer	Cancer; Diabetic complications	Endocrinology/Hormones; Enzyme	Reductase inhibitor	Aldose reductase	Isoliquiritigenin, an anti-tumor flavonoid from the root of Glycyrrhiza glabra, suppresses aldose reductase (IC50=320 nM).	Aida K, et al. Planta Med, 1990, 56(3), 254-258.
T0718	Brivudine	BVDU;Bromovinyldeoxyuridine	69304-47-8	Br/C=C/c1cn(c(=O)[nH]c1=O)[C@H]1C[C@H](O)[C@@H](CO)O1	C11H13BrN2O5	333.14	EMA	Infection	Herpes zoster	Microbiology&Virology	HSV	HSV-1; VZV	Brivudine, an antiviral medicine, is used in the therapy of herpes zoster.	Rabasseda X, et al. Brivudine: a herpes virostatic with rapid antiviral activity and once-daily dosing. Drugs Today (Barc). 2003 May;39(5):359-71.
T0710	L-Cycloserine	(S)-Cycloserine;(S)-4-Amino-3-isoxazolidone;Levcycloserine;Levcicloserina;Levcycloserinum;(-)-Cycloserine	339-72-0	[C@H]1(N)CONC1=O	C3H6N2O2	102.09	FDA	Immune system/Cancer	HIV-1 infections; Neuroblastoma	Membrane Transporter/Ion Channel; Neuroscience	GABA Receptor	GABA	L-cycloserine irreversibly inhibits GABA pyridoxal 5′-phosphate-dependent aminotransferase in E. coli, as well in the brains of various animals, results in increased levels of gamma-aminobutyric acid (GABA), which is an inhibitory neurotransmitter in vivo.	Noda M, et al. J Biol Chem. 2004 Oct 29;279(44):46143-52.
T0707	Cyclophosphamide monohydrate	Cyclophosphamide hydrate	6055-19-2	O.ClCCN(CCCl)P1(=O)NCCCO1	C7H17Cl2N2O2P·H2O	279.1	FDA	Nervous system/Immune system	Multiple sclerosis; Transplant rejection	DNA Damage/DNA Repair; Immunology/Inflammation	DNA Alkylation inducer; MRP inhibitor	DNA; MRP1	Cyclophosphamide is an alkylating agent used in the treatment of several forms of cancer including leukemias, lymphomas and breast cancer.	Lutsiak ME, et al. Blood, 2005, 105(7), 2862-2868.
T0702	Gabapentin	Neurontin;Gabapentine;Aclonium	60142-96-3	NCC1(CC(=O)O)CCCCC1	C9H17NO2	171.24	FDA	Nervous system	Epilepsy; Neuralgia; Neuropathic pain; Postherpetic neuralgia	Membrane transporter/Ion channel	GABA Receptor	GABAR	Gabapentin is an Anti-epileptic Agent. The physiologic effect of gabapentin is by means of Decreased Central Nervous System Disorganized Electrical Activity.	Fink K, et al. Neuropharmacology, 2002, 42(2), 229-236.
T0681	Rifampicin	Rifamycin AMP;Rifampin;Rimactane	13292-46-1	CO[C@H]1\C=C\O[C@@]2(C)Oc3c(C2=O)c2c(O)c(\C=N\N4CCN(C)CC4)c(NC(=O)\C(C)=C/C=C/[C@H](C)[C@H](O)[C@@H](C)[C@@H](O)[C@@H](C)[C@H](OC(C)=O)[C@@H]1C)c(O)c2c(O)c3C	C43H58N4O12	822.94	FDA	Infection	Tuberculosis and Tuberculosis-related mycobacterial infections	DNA Damage/DNA Repair; Microbiology&Virology	Antifection inhibitor; DNA/RNA Synthesis inhibitor	14-α Demethylase; DNA/RNA Synthesis	Rifampicin is an antibacterial drug of the class of rifamycin.	Wang X, et al. FASEB J,2013, 27(7), 2713-2722.
T0676	Hydroxyurea	Hydroxycarbamide;nci-c04831;nsc32065	127-07-1	NC(=O)NO	CH4N2O2	76.06	FDA	Immune system	Cancer; Sickle cell anaemia	DNA Damage/DNA Repair	DNA/RNA Synthesis inhibitor	ribonucleoside diphosphate reductase	Hydroxyurea, an antineoplastic agent, inhibits DNA synthesis through the inhibition of ribonucleoside diphosphate reductase.	Lori F, et al. Clin Infect Dis. 2000, 30 Suppl 2:S193-7.
T0610	Piceatannol	trans-Piceatannol;Astringenin	10083-24-6	Oc1cc(/C=C/c2cc(O)c(O)cc2)cc(O)c1	C14H12O4	244.24	CFDA	Cancer	Leukemia	Apoptosis; Cytoskeletal Signaling; GPCR/G Protein	PKA inhibitor; PKC inhibitor; Serine/threonin kinase inhibitor	cAK; PKC; MLCK	Piceatannol is an anti-inflammatory, immunomodulatory and antiproliferative agent. It inhibits p56lck and syk protein tyrosine kinases and inhibits NF-κB activation and gene expression of TNF-induced. It is synthetic from the conversion of resveratrol by cytochrome P450 1B1.	Oliver JM, et al. J Biol Chem, 1994, 269(47), 29697-29703.
T0595	Naringin	Naringoside	10236-47-2	C[C@H]1[C@@H]([C@H]([C@H]([C@@H](O1)O[C@@H]2[C@H]([C@@H]([C@H](O[C@H]2OC3=CC(=C4C(=O)C[C@H](OC4=C3)C5=CC=C(C=C5)O)O)CO)O)O)O)O)O	C27H32O14	580.53	PMDA	Immune system	Inflammation; Virus Infection	Metabolism	P450 antagonist	CYP450	Naringin, a flavanone glycoside, exerts various of pharmacological effects such as blood lipid lowering, antioxidant activity, anticancer activity, and inhibition of cytochrome P450 enzymes.	Ueng YF, et al. Life Sci, 1999, 65(24), 2591-2602.
T0520	Lenvatinib	E7080	417716-92-8	COc1cc2nccc(Oc3cc(Cl)c(NC(=O)NC4CC4)cc3)c2cc1C(=O)N	C21H19ClN4O4	426.85	FDA	Cancer	Liver cancer; Renal cell carcinoma; Thyroid cancer	Angiogenesis; Tyrosine Kinase/Adaptors	FGFR inhibitor; PDGFR inhibitor; VEGFR inhibitor	FGFR1; PDGFRβ; VEGFR1/FLT1; VEGFR2/KDR; VEGFR3/FLT4	Lenvatinib is a Kinase Inhibitor. The mechanism of action of lenvatinib is as a Receptor Tyrosine Kinase Inhibitor.	Matsui J, et al. Int J Cancer. 2008, 122(3), 664-671.
T0489	Flutamide	SCH 13521	13311-84-7	CC(C)C(=O)Nc1cc(c(cc1)[N+](=O)[O-])C(F)(F)F	C11H11F3N2O3	276.21	FDA	Cancer	Prostate Cancer	Endocrinology/Hormones	Androgen Receptor antagonist	Androgen Receptor	Flutamide is an antiandrogen with about the same potency as cyproterone in rodent and canine species.	Simard J, et al. Mol Cell Endocrinol, 1986, 44(3), 261-270.
T0486	Irinotecan hydrochloride trihydrate	Irinotecan HCl Trihydrate;CPT-11 HCl Trihydrate	136572-09-3	O.O.O.Cl.CCc1c2Cn3c(cc4c(COC(=O)[C@]4(O)CC)c3=O)-c2nc2ccc(OC(=O)N3CCC(CC3)N3CCCCC3)cc12	C33H45ClN4O9	677.18	FDA	Cancer	Breast cancer; Cervical cancer; Colorectal cancer; Gastrointestinal cancer; Leukaemia; Lung cancer; Non-Hodgkin's lymphoma; Non-small cell lung cancer; Ovarian cancer; Pancreatic cancer; Skin cancer; Small cell lung cancer; Solid tumours; Uterine cancer	DNA Damage/DNA Repair	Topoisomerase inhibitor	Topo I	Irinotecan HCl-trihydrate keeps DNA from unwinding by inhibiting topoisomerase 1.	Pavillard V, et al. Cancer Chemother Pharmacol. 2002, 49(4), 329-335.
T0466	Celecoxib	SC 58635	169590-42-5	Cc1ccc(cc1)-c1cc(nn1-c1ccc(cc1)S(N)(=O)=O)C(F)(F)F	C17H14F3N3O2S	381.37	FDA	Nervous system/Inflammation	Acute pain; Ankylosing spondylitis; Back pain; Cervicobrachial syndrome; Dental pain; Dysmenorrhoea; Familial adenomatous polyposis; Juvenile rheumatoid arthritis; Osteoarthritis; Pain; Periarthritis; Postoperative pain; Rheumatic disorders; Rheumatoid ar	Immunology/Inflammation; Neuroscience	COX inhibitor	COX-2	Celecoxib is a Nonsteroidal Anti-inflammatory Drug. The mechanism of action of celecoxib is as a Cyclooxygenase Inhibitor.	Penning TD, et al. J Med Chem, 1997, 40(9), 1347-1365.
T0459	Sulindac	MK-231;Clinoril;Arthrocine;Sulindac sulfoxide	38194-50-2	CC1=C(CC(O)=O)c2cc(F)ccc2C\1=C/c1ccc(cc1)S(C)=O	C20H17FO3S	356.41	FDA	Immune system	Trypanosomiasis	Immunology/Inflammation; Neuroscience	COX inhibitor	COX	Sulindac is a sulfinylindene derivative prodrug with potential antineoplastic activity. Converted in vivo to an active metabolite, sulindac, a nonsteroidal anti-inflammatory drug (NSAID), blocks cyclic guanosine monophosphate-phosphodiesterase (cGMP-PDE), an enzyme that inhibits the normal apoptosis signal pathway; this inhibition permits the apoptotic signal pathway to proceed unopposed, resulti…	Yamamoto Y, et al. J Biol Chem,1999, 274(38), 27307-27314.
T0433	Artesunate	WR-256283	88495-63-0	C[C@@H]1CC[C@H]2[C@@H](C)[C@H](OC(=O)CCC(O)=O)O[C@@H]3O[C@@]4(C)CC[C@@H]1[C@@]23OO4	C19H28O8	384.42	EMA	Infection	malaria	JAK/STAT signaling; Stem Cells	STAT inhibitor	STAT	Artesunate is part of the artemisinin group of drugs that treat malaria. It is a semi-synthetic derivative of artemisinin that is water-soluble and may therefore be given by injection. It is on the World Health Organization's List of Essential Medicines.	Xu N, et al. Int J Med Sci. 2015, 12(6):524-529.
T0380	Bicalutamide	ICI-176334	90357-06-5	CC(O)(CS(=O)(=O)c1ccc(F)cc1)C(=O)Nc1cc(c(cc1)C#N)C(F)(F)F	C18H14F4N2O4S	430.37	FDA	Cancer	Prostate cancer	Endocrinology/Hormones	Androgen Receptor antagonist	Androgen Receptor	Bicalutamide, a synthetic, nonsteroidal antiandrogen, competitively binds to cytosolic androgen receptors in target tissues, thereby inhibiting the receptor binding of androgens.	Clegg NJ, et al. Cancer Res. 2012, 72(6), 1494-1503.
T0374	Sunitinib Malate	SU 11248 (Malate);SU 11248;Sutent;Sunitinib	341031-54-7	O[C@@H](CC(O)=O)C(O)=O.CCN(CC)CCNC(=O)c1c(C)[nH]c(\C=C2/C(=O)Nc3ccc(F)cc23)c1C	C26H33FN4O7	532.56	FDA	Cancer	Gastrointestinal stromal tumours; Pancreatic cancer; Renal cell carcinoma	Angiogenesis; Tyrosine Kinase/Adaptors	c-Kit; FLT; PDGFR; VEGFR	Kit; FLT3; PDGFRβ; VEGFR2	Sunitinib is an indolinone-based tyrosine kinase inhibitor. It blocks the tyrosine kinase activities of VEGFR2, PDGFRβ (IC50: 80/2 nM), and c-kit.	Sun L, et al. Discovery of 5-[5-fluoro-2-oxo-1,2- dihydroindol-(3Z)-ylidenemethyl]-2,4- dimethyl-1H-pyrrole-3-carboxylic acid (2-diethylaminoethyl)amide, a novel tyrosine kinase inhibitor targeting vascular endothelial and platelet-derived growth factor receptor tyrosine kinase. J Med Chem. 2003 Mar 27;46(7):1116-9.
T0373	Erlotinib	OSI-744;R1415;NSC 718781;CP358774	183321-74-6	COCCOc1cc2ncnc(Nc3cccc(c3)C#C)c2cc1OCCOC	C22H23N3O4	393.44	FDA	Cancer	Non-small cell lung cancer; Pancreatic cancer	Angiogenesis; JAK/STAT signaling; Tyrosine Kinase/Adaptors	EGFR	EGFR	Erlotinib is an EGFR inhibitor (IC50: 2 nM). It is used for the treatment of non-small cell lung cancer.	Moyer JD, et al. Induction of apoptosis and cell cycle arrest by CP-358,774, an inhibitor of epidermal growth factor receptor tyrosine kinase. Cancer Res. 1997, 57(21), 4838-4848.
T0308	Etidronate	HEDP;Etidronic acid;HEDPA	2809-21-4	CC(O)(P(=O)(O)O)P(=O)(O)O	C2H8O7P2	206.03	FDA	Cancer	Cancer Metastases; Cancer Pain	Microbiology&Virology; Others	HBV antagonist; Others inhibitor	HAP; PTPase S; V-type proton ATPase catalytic subunit	Etidronic is a diphosphonate which affects calcium metabolism. It inhibits ectopic calcification and slows down bone resorption and bone turnover.	Hiroi-Furuya E, et al. Calcif Tissue Int, 1999, 64(3), 219-223.
T0297	Clofarabine	Clolar;Evoltra;Clofarex	123318-82-1	Nc1nc(Cl)nc2n(cnc12)[C@@H]1O[C@H](CO)[C@@H](O)[C@@H]1F	C10H11ClFN5O3	303.68	FDA	Cancer	Precursor cell lymphoblastic leukaemia-lymphoma	DNA Damage/DNA Repair	DNA/RNA Synthesis inhibitor	RR	Clofarabinem, a second generation purine nucleoside analog with antineoplastic activity, inhibits the enzymatic activities of ribonucleotide reductase (IC50 = 65 nM) and DNA polymerase.	Bonate PL, et al. Nat Rev Drug Discov, 2006, 5(10), 855-863.
T0275	Meticrane	Arresten;Fontiliz	1084-65-7	Cc1c(cc2c(CCCS2(=O)=O)c1)S(=O)(=O)N	C10H13NO4S2	275.34	PMDA	Cancer	Solid tumours	Membrane Transporter/Ion Channel	Chloride Channel; Sodium Channel	Chloride Channel; Sodium Channel	Meticrane is a sulphonamide-derivative with thiazide-like diuretic activity.	Boissier JR, et al. Ann Pharm Fr. 1970 Jul-Aug;28(7):497-509.
T0272	Nilutamide	RU23908	63612-50-0	CC1(C)NC(=O)N(C1=O)c1cc(c(cc1)[N+](=O)[O-])C(F)(F)F	C12H10F3N3O4	317.22	FDA	Cancer	Prostate Cancer	Endocrinology/Hormones	Androgen Receptor antagonist	Androgen Receptor	Nilutamide, an antineoplastic hormonal agent, is mainly used in the treatment of prostate Y. Nilutamide is a pure, nonsteroidal anti-androgen with affinity for androgen receptors, but not for estrogen, progestogen, or glucocorticoid receptors. Therefore, Nilutamide can block the action of androgens of testicular and adrenal origin that stimulate the growth of malignant and normal prostatic tissue…	Raynaud JP. Am J Clin Oncol. 1988;11 Suppl 2:S132-47.
T0270	Hydrocortisone butyrate	Cortisol 17-butyrate;Hydrocortisone 17-butyrate	13609-67-1	O([C@]1([C@@]2([C@H]([C@H]3[C@@H]([C@@]4(C(=CC(=O)CC4)CC3)C)[C@@H](O)C2)CC1)C)C(=O)CO)C(=O)CCC	C25H36O6	432.55	FDA	Nervous system/Cancer	Alzheimer'S Disease; Angina Pectoris; Asthma; Atherosclerosis; Atopic Dermatitis; Cancer; Diabetes Mellitus; Hypertension; Inborn Genetic Disorders; Obesity; Parkinson'S Disease; Thrombocytopenia	GPCR/G Protein; Metabolism	Annexin A; GR	Annexin A1; Glucocorticoid Receptor	Hydrocortisone Butyrate is a synthetic glucocorticoid receptor agonist with antiinflammatory, antipruritic and vasoconstrictive effects.	Grossman R, et al. Ann N Y Acad Sci. 2006 Jul;1071:410-21.
T0263	Chloropyramine hydrochloride	Halopyramine hydrochloride;Alergosan;Nilfan	6170-42-9	Cl.CN(C)CCN(Cc1ccc(Cl)cc1)c1ccccn1	C16H20ClN3·HCl	326.26	Other countries	Cancer	Pancreatic cancer; Solid tumours	GPCR/G Protein; Angiogenesis; Cytoskeletal Signaling; Immunology/Inflammation; Neuroscience	FAK; Histamine Receptor antagonist	FAK-VEGFR-3; H1 receptor	Chloropyramine hydrochloride is a histamine receptor H1 antagonist.	Budihna M, et al. Pflugers Arch. 1996;431(6 Suppl 2):R217-8.
T0244	Tilorone dihydrochloride		27591-69-1	CCN(CC)CCOc1cc2c(cc1)c1c(cc(OCCN(CC)CC)cc1)C2=O.Cl.Cl	C25H36Cl2N2O3	483.47	Other countries	Immune system	Viral Infection	Others	Others	interferon inducer	Tilorone dihydrochloride is an orally active interferon inducer, and has antineoplastic and anti-inflammatory actions.	Stringfellow DA, Glasgow LA. Antimicrob Agents ChemOthers. 1972 Aug;2(2):73-8.
T0239	Lonidamine	AF1890;Diclondazolic Acid;DICA	50264-69-2	OC(=O)c1nn(Cc2c(Cl)cc(Cl)cc2)c2ccccc12	C15H10Cl2N2O2	321.17	Other countries	Cancer	benign prostatic hyperplasia, prostate disorders, and cancer/tumors	Others	Others	hexokinase	Lonidamine is an indazole carboxylic acid derivative, principally inhibiting aerobic glycolytic activity, by its effect on mitochondrially-bound hexokinase (HK).	Floridi A, et al. J Natl Cancer Inst, 1981, 66(3), 497-499.
T0213	Thalidomide	Thalomid;Sedoval	50-35-1	O=C1N(C2CCC(=O)NC2=O)C(=O)c2ccccc12	C13H10N2O4	258.23	FDA	Cancer	Leprosy; Multiple myeloma	Apoptosis	TNF inhibitor	TNF-α	Thalidomide is a synthetic derivative of glutamic acid (alpha-phthalimido-glutarimide) with teratogenic, immunomodulatory, anti-inflammatory and anti-angiogenic properties.	D'Amato RJ, et al. Proc Natl Acad Sci U S A, 1994, 91(9), 4082-4085.
T0189L	Pemetrexed disodium	LY231514 disodium;Pemetrexed;LY-231514	150399-23-8	[Na+].[Na+].Nc1nc2[nH]cc(CCc3ccc(cc3)C(=O)N[C@@H](CCC([O-])=O)C([O-])=O)c2c(=O)[nH]1	C20H19N5Na2O6	471.37	FDA	Cancer	Mesothelioma; Non-small cell lung cancer	DNA Damage/DNA Repair; Metabolism	DHFR inhibitor; DNA/RNA Synthesis inhibitor	DHFR; GARFT; Thymidylate synthase	Pemetrexed is a parenterally administered folate antagonist and antineoplastic agent, used in the treatment of non-small cell lung cancer and malignant mesothelioma. Pemetrexed therapy has been associated with moderate rates of serum enzyme elevations during therapy, but has not been convincingly linked to instances of acute, clinically apparent liver injury.	Shih C, et al. Cancer Res. 1997, 57(6), 1116-1123.
T0189	Pemetrexed acid	LY231514;Pemetrexed;LY-231514 Disodium Hydrate	137281-23-3	Nc1nc(=O)c2c([nH]cc2CCc2ccc(cc2)C(=O)N[C@@H](CCC(=O)O)C(=O)O)[nH]1	C20H21N5O6	427.41	FDA	Cancer	Mesothelioma; Non-small cell lung cancer	DNA Damage/DNA Repair; Metabolism	DHFR inhibitor; DNA/RNA Synthesis inhibitor	DHFR; GARFT; Thymidylate synthase	Pemetrexed, a guanine-derived antineoplastic agent, binds to and inhibits the enzyme thymidylate synthase (TS).	Shih C, et al. LY231514, a pyrrolo[2,3-d]pyrimidine-based antifolate that inhibits multiple folate-requiring enzymes. Cancer Res. 1997 Mar 15;57(6):1116-23.
T0186	Docetaxel trihydrate	RP-56976 (Trihydrate);RP56976 (NSC 628503) Trihydrate	148408-66-6	O.O.O.CC(=O)O[C@@]12CO[C@@H]1C[C@H](O)[C@]1(C)[C@@H]2[C@H](OC(=O)c2ccccc2)[C@]2(O)C[C@H](OC(=O)[C@H](O)[C@@H](NC(=O)OC(C)(C)C)c3ccccc3)C(C)=C([C@@H](O)C1=O)C2(C)C	C43H59NO17	861.95	FDA	Cancer	Adenocarcinoma; Breast cancer; Head and neck cancer; Non-small cell lung cancer; Prostate cancer	Apoptosis	BCL antagonist; Microtubule Associated inhibitor	Bcl-2; Tubulin β-1 chain	Docetaxel is an antineoplastic agent that has a unique mechanism of action as an inhibitor of cellular mitosis and that currently plays a central role in the therapy of many solid tumor including breast and lung cancer. Therapy with docetaxel has been associated with a low rate of serum enzyme elevations and rarely to instances of acute hepatic necrosis generally due to severe hypersensitivity re…	Buey RM. Chem Biol, 2004, 11(2), 225-236.
T0164	Oxaliplatin	L-OHP	61825-94-3	O=C1O[Pt]OC1=O.N[C@@H]1CCCC[C@H]1N	C8H14N2O4Pt	397.29	FDA	Cancer	Colorectal cancer	DNA Damage/DNA Repair	DNA/RNA Synthesis inhibitor	DNA synthesis	Oxaliplatin inhibits DNA synthesis by conforming DNA adducts.	Raymond E et al, Ann Oncol, 1998, 9(10), 1053-1071.
T0152	Bosutinib	SKI-606	380843-75-4	COc1cc(Nc2c(cnc3cc(OCCCN4CCN(C)CC4)c(OC)cc23)C#N)c(Cl)cc1Cl	C26H29Cl2N5O3	530.45	FDA	Cancer	Chronic myeloid leukaemia	Angiogenesis; Cytoskeletal Signaling	Bcr-Abl; Src	Abl; c-Src	Bosutinib is a synthetic quinolone derivative and dual kinase inhibitor that targets both Abl (IC50: 1 nM) and Src (IC50: 1.2 nM) kinases.	Boschelli DH, et al. Optimization of 4-phenylamino-3-quinolinecarbonitriles as potent inhibitors of Src kinase activity. J Med Chem. 2001 Nov 8;44(23):3965-77.
T0139	Toremifene	Z-Toremifene;GTx 006	89778-26-7	CN(C)CCOc1ccc(cc1)/C(=C(/CCCl)\c1ccccc1)/c1ccccc1	C26H28ClNO	405.96	FDA	Cancer	Breast cancer	Endocrinology/Hormones	Estrogen/progestogen Receptor modulator	ER	Toremifene is a selective estrogen-receptor modulator (SERM).	Locci P, et al. J Interferon Cytokine Res. 2001 Nov;21(11):961-70.
T0134	Imiquimod	R 837;S-26308	99011-02-6	CC(C)Cn1cnc2c1c1ccccc1nc2N	C14H16N4	240.31	FDA	Cancer	Actinic keratosis; Basal cell cancer; Genital warts; Herpes simplex virus infections	Immunology/Inflammation	TLR agonist	TLR7; TLR8	Imiquimod is an immune response modifier that acts as a toll-like receptor 7 agonist.	Gibson SJ, et al. Cell Immunol. 2002 Jul-Aug;218(1-2):74-86.
T0132	Etoposide	VP-16-213;VP-16	33419-42-0	COc1cc(cc(OC)c1O)[C@H]1[C@@H]2[C@H](COC2=O)[C@H](O[C@@H]2O[C@@H]3CO[C@@H](C)O[C@H]3[C@H](O)[C@H]2O)c2cc3OCOc3cc12	C29H32O13	588.56	FDA	Cancer	refractory testicular tumors;small cell lung cancer;lymphoma, non-lymphocytic leukemia, glioblastoma multiforme	DNA Damage/DNA Repair	Topoisomerase	Topo II	Etoposide inhibits DNA synthesis by forming a complex with topoisomerase II and DNA (IC50: 60.3 μM).	Chen GL, et al. Nonintercalative antitumor drugs interfere with the breakage-reunion reaction of mammalian DNA topoisomerase II. J Biol Chem. 1984 Nov 10;259(21):13560-6.
T0131	Cepharanthine	NSC-623442	481-49-2	COc1c2Oc3ccc(C[C@@H]4N(C)CCc5cc6c(OCO6)c(Oc6c(OC)cc7CCN(C)[C@H](Cc(cc1)c2)c7c6)c45)cc3	C37H38N2O6	606.73	CFDA	Others	promotes leukocytosis	Apoptosis	TNF	TNF-α	Cepharanthine, a biscoclaurine alkaloid, suppresses tumor necrosis factor (TNF)-α-mediated NFκB stimulation, plasma membrane lipid peroxidation and platelet aggregation and inhibits cytokine production.	Chen Z, et al. Acta Pharmacol Sin, 2012, 33(1), 101-108.
T0125	Epirubicin hydrochloride	4'-Epidoxorubicin hydrochloride;Epirubicin HCl;4'-epidoxorubicin HCl;Pharmorubicin	56390-09-1	Cl.COc1cccc2c1C(=O)c1c(c(O)c3C[C@](O)(C[C@H](O[C@H]4C[C@H](N)[C@@H](O)[C@H](C)O4)c3c1O)C(=O)CO)C2=O	C27H30ClNO11	579.98	FDA	Cancer	a component of adjuvant therapy in patients with evidence of axillary node tumor involvement following resection of primary breast cancer.	DNA Damage/DNA Repair	Topoisomerase inhibitor	Topo	Epirubicin hydrochloride is an antineoplastic agent which can inhibit Topoisomerase.	Cersosimo RJ, et al. J Clin Oncol, 1986, 4(3), 425-439.
T0097L	Pazopanib	GW786034	444731-52-6	CN(c1cc2nn(C)c(C)c2cc1)c1nc(Nc2cc(c(C)cc2)S(=O)(=O)N)ncc1	C21H23N7O2S	437.52	FDA	Cancer	Renal cell carcinoma; Sarcoma	Angiogenesis; Tyrosine Kinase/Adaptors	c-Kit inhibitor; PDGFR inhibitor; VEGFR inhibitor	c-Kit; PDGFR; VEGFR1; VEGFR2; VEGFR3	Pazopanib, a small molecule inhibitor, inhibits multiple protein tyrosine kinases with potential antineoplastic activity. Pazopanib selectively inhibits VEGFR-1, -2 and -3, c-kit and PDGF-R, which may result in inhibition of angiogenesis in tumors in which these receptors are upregulated.	Harris PA, et al. J Med Chem. 2008, 51(15), 4632-4640.
T0095	Bendamustine hydrochloride	EP-3101;SDX-105;Bendamustine HCl;SDX-105 (Cytostasane) HCl	3543-75-7	Cl.Cn1c(CCCC(=O)O)nc2c1ccc(c2)N(CCCl)CCCl	C16H21Cl2N3O2·HCl	394.72	FDA	Cancer	Breast cancer; Cancer; Chronic lymphocytic leukaemia; Hodgkin's disease; Mantle-cell lymphoma; Multiple myeloma; Non-Hodgkin's lymphoma	DNA Damage/DNA Repair	DNA/RNA Synthesis inhibitor	DNA synthesis	Bendamustine hydrochloride (IC50 of 50 μM) is an alkylating agent associated with DNA damage.	Leoni LM, et al. Clin Cancer Res. 2008, 14(1), 309-317.
T0093L	Sorafenib	Bay 43-9006	284461-73-0	CNC(=O)c1cc(Oc2ccc(NC(=O)Nc3ccc(Cl)c(c3)C(F)(F)F)cc2)ccn1	C21H16ClF3N4O3	464.83	FDA	Cancer	Liver cancer; Renal cell carcinoma; Thyroid cancer	Angiogenesis; MAPK; Tyrosine Kinase/Adaptors	c-Kit; FLT; PDGFR; Raf; VEGFR	c-Kit; FLT3; mPDGFRβ; PDGFRβ; B-Raf; B-Raf (V599E); Raf-1; VEGFR2/Flk2	Sorafenib is a potent multikinase inhibitor (IC50s: 6/20/22 nM for Raf-1/VEGFR-4/B-Raf).	Wilhelm SM, et al. BAY 43-9006 exhibits broad spectrum oral antitumor activity and targets the RAF/MEK/ERK pathway and receptor tyrosine kinases involved in tumor progression and angiogenesis. Cancer Res. 2004 Oct 1;64(19):7099-109.
T0093	Sorafenib tosylate	Bay 43-9006	475207-59-1	Cc1ccc(cc1)S(O)(=O)=O.CNC(=O)c1cc(Oc2ccc(NC(=O)Nc3ccc(Cl)c(c3)C(F)(F)F)cc2)ccn1	C21H16ClF3N4O3·C7H8O3S	637.03	FDA	Cancer	Liver cancer; Renal cell carcinoma; Thyroid cancer	Angiogenesis; MAPK; Tyrosine Kinase/Adaptors	c-Kit; FLT; PDGFR; Raf; VEGFR	c-Kit; FLT3; mPDGFRβ; PDGFRβ; B-Raf; B-Raf (V599E); Raf-1; VEGFR2/Flk1	Sorafenib is a potent multikinase inhibitor (IC50s: 6/20/22 nM for Raf-1/VEGFR-3/B-Raf).	Wilhelm SM, et al. BAY 43-9006 exhibits broad spectrum oral antitumor activity and targets the RAF/MEK/ERK pathway and receptor tyrosine kinases involved in tumor progression and angiogenesis. Cancer Res. 2004 Oct 1;64(19):7099-109.
T0078	Lapatinib	GW572016;GSK572016	231277-92-2	CS(=O)(=O)CCNCc1ccc(o1)-c1ccc2ncnc(Nc3ccc(OCc4cccc(F)c4)c(Cl)c3)c2c1	C29H26ClFN4O4S	581.06	FDA	Cancer	Breast cancer	Angiogenesis; MAPK; JAK/STAT signaling; Tyrosine Kinase/Adaptors	EGFR	EGFR; HER2/ErbB2	Lapatinib is a dual inhibitor of Lapatinib is a dual ErbB2/EGFR (IC50: 9.2/10.8 nM) inhibitor	Rusnak DW, et al. The effects of the novel, reversible epidermal growth factor receptor/ErbB-2 tyrosine kinase inhibitor, GW2016, on the growth of human normal and tumor-derived cell lines in vitro and in vivo. Mol Cancer Ther. 2001 Dec;1(2):85-94
T0069	Uracil		66-22-8	O=c1[nH]ccc(=O)[nH]1	C4H4N2O2	112.09	CFDA	Cancer/Digestive system	Cancer; Gastrointestinal Motility Disorders	Others	Others	RNA	Uracil is a common naturally occurring pyrimidine found in RNA, it base pairs with adenine and is replaced by thymine in DNA. Methylation of uracil produces thymine. Uracil's use in the body is to help carry out the synthesis of many enzymes necessary for cell function through bonding with riboses and phosphates. Uracil serves as allosteric regulator and coenzyme for many important biochemical re…	Imming P, et al. Nat Rev Drug Discov. 2006 Oct; 5(10):821-34.
T0068	Fluphenazine hydrochloride	Fluphenazine dihydrochloride;Prolixin	146-56-5	Cl.OCCN1CCN(CCCN2c3ccccc3Sc3c2cc(cc3)C(F)(F)F)CC1.Cl	C22H28Cl2F3N3OS	510.44	FDA	Nervous system	psychoses	GPCR/G Protein; Neuroscience	Dopamine Receptor antagonist	Dopamine	Fluphenazine dihydrochloride is an inhibitor of phenothiazine-class D1DR and D2DR; In studies, Fluphenazine can be used to probe the effects and metabolic process of this commonly used dopamine antagonist.	Qin ZH, Weiss B. Eur J Pharmacol. 1994 Sep 15;269(1):25-33.
T0054	Disulfiram	TETD;Tetraethylthiuram disulfide;NSC 190940	97-77-8	CCN(CC)C(=S)SSC(=S)N(CC)CC	C10H20N2S4	296.54	FDA	Others	alcohol deterrent	Metabolism	Dehydrogenase inhibitor	ALDH1; DBH	Disulfiram is a carbamate derivative used as an alcohol deterrent. It is a relatively nontoxic substance when administered alone, but markedly alters the intermediary metabolism of alcohol. When alcohol is ingested after administration of disulfiram, blood acetaldehyde concentrations are increased, followed by flushing, systemic vasodilation, respiratory difficulties, nausea, hypotension, and oth…	Chen D, et al. Cancer Res, 2006, 66(21), 10425-10433.
T0051	Urethane	Ethyl carbamate;Ethylurethane;Carbamic acid ethyl ester	51-79-6	CCOC(=O)N	C3H7NO2	89.09	PMDA	Cancer/Nervous system	Multiple myeloma;Anxiety; Sleepless	Membrane transporter/Ion channel; Neuroscience	AChR inhibitor; Chloride channel inhibitor; GABA Receptor inhibitor; GluR antagonist; NMDAR inhibitor	α4β2 nAChR; glycine receptors; GABAR; AMPA; NMDA receptor	Urethane was an antineoplastic agent .Now is used for other medicinal purposes.	Barth AM, et al. J Neurosci. 31(3):851-860.
T0040	Quinestrol	W-3566;Ethinylestradiol 3-cyclopentyl ether;EE2CPE	152-43-2	C[C@]12CC[C@H]3[C@@H](CCc4cc(OC5CCCC5)ccc34)[C@@H]1CC[C@@]2(O)C#C	C25H32O2	364.53	FDA	Cancer	Breast Cancer; Prostate Cancer	Endocrinology/Hormones	Estrogen/progestogen Receptor agonist	ER	Quinestrol is a synthetic estrogen, applied in hormone replacement therapy, and occasionally to use in cancer and prostate cancer treatment.	Shyu C, et al. Toxicol Appl Pharmacol. 2010 Nov 12.
T0010	Mercaptopurine	6-MP;6-Mercaptopurine	50-44-2	S=c1nc[nH]c2c1[nH]cn2	C5H4N4S	152.18	FDA	Cancer	Acute Lymphoblastic Leukaemia	Metabolism; Others	Dehydrogenase inhibitor; Others	IMPDH; HPRT	Mercaptopurine is an antimetabolite antineoplastic agent with immunosuppressant properties. It interferes with nucleic acid synthesis by inhibiting purine metabolism and is used, usually in combination with other drugs, in the treatment of or in remission maintenance programs for leukemia.	Dubinsky MC, et al. Clin Gastroenterol Hepatol. 2004 Sep;2(9):731-43.

## Sheet: SupplementaryTable4
Selected	Feature	Data Type	Unique Values	Ex. Values	% Unique	Min	Average	Max	SD	CV	% Missing	Abs. Max. Corr.	Closest Feature	Status
TRUE	MedianCytoplasmIntensityMeanIntensityW5	Continuous	9091	0.034, 0.033, 0.038, 0.032, 0.042	60.59	0.001	0.035	0.448	0.014	0.418	55/13788 (0.4%)	0.99	MedianCytoplasmIntensityUpperQuartileIntensityW5	Healthy
TRUE	CountCells	Continuous	845	582, 627, 718, 496, 497	5.63	0	404.226	2099	170.097	0.421	0/13788 (0%)	0.99	MedianCellsNeighborsFirstClosestObjectNumber1	Healthy
TRUE	MedianCellsNeighborsSecondClosestDistance1	Continuous	9087	51.606, 54.245, 50.767, 52.414, 48.798	60.57	0	60.092	1396.22	25.446	0.423	59/13788 (0.43%)	0.815	MedianCellsNeighborsFirstClosestDistance1	Healthy
TRUE	MedianCellsNeighborsAngleBetweenNeighbors1	Continuous	9087	100.673, 95.063, 101.732, 88.562, 94.703	60.57	0	92.78	174.955	9.02	0.097	59/13788 (0.43%)	0.65	MedianCellsNeighborsFirstClosestObjectNumber1	Healthy
TRUE	MedianCellsNeighborsFirstClosestDistance1	Continuous	9090	35.053, 35.557, 35.318, 34.208, 31.648	60.59	0	42.726	1387.64	19.322	0.452	57/13788 (0.41%)	0.815	MedianCellsNeighborsSecondClosestDistance1	Healthy
TRUE	MedianCytoplasmCorrelationCostesW5W4	Continuous	9	1, NA, 0.979, 0, 0.345	0.06	0	1	1	0.016	0.016	55/13788 (0.4%)	1	MedianNucleiCorrelationCostesW5W4	Healthy
TRUE	MedianCytoplasmTextureContrastW5301256	Continuous	8851	0.607, 0.645, 0.819, 0.606, 1.409	58.99	0	3.985	3001.8	24.775	6.217	55/13788 (0.4%)	0.994	MedianCytoplasmTextureSumVarianceW5301256	Healthy
TRUE	MedianCytoplasmIntensityMeanIntensityW4	Continuous	9091	0.025, 0.027, 0.027, 0.026, 0.025	60.59	0.001	0.053	0.246	0.015	0.286	55/13788 (0.4%)	0.99	MedianCytoplasmIntensityUpperQuartileIntensityW4	Healthy
TRUE	MedianCytoplasmIntensityUpperQuartileIntensityW5	Continuous	7496	0.037, 0.037, 0.042, 0.036, 0.049	49.96	0.001	0.043	0.582	0.017	0.403	55/13788 (0.4%)	0.99	MedianCytoplasmIntensityMeanIntensityW5	Healthy
TRUE	MedianCytoplasmIntensityMedianIntensityW5	Continuous	6067	0.033, 0.033, 0.038, 0.032, 0.04	40.44	0.001	0.031	0.438	0.014	0.457	55/13788 (0.4%)	0.989	MedianCytoplasmIntensityMeanIntensityW5	Healthy
TRUE	MedianCytoplasmIntensityMeanIntensityW2	Continuous	9091	0.075, 0.075, 0.077, 0.074, 0.08	60.59	0.003	0.063	0.295	0.014	0.22	55/13788 (0.4%)	0.988	MedianCytoplasmTextureSumAverageW2300256	Healthy
TRUE	MedianCytoplasmTextureSumAverageW2300256	Continuous	9037	38.5, 38.333, 39.005, 38.131, 40.833	60.23	2	32.532	119.159	7.193	0.221	55/13788 (0.4%)	0.988	MedianCytoplasmIntensityMeanIntensityW2	Healthy
TRUE	MedianCytoplasmTextureSumVarianceW5300256	Continuous	9068	3.954, 3.975, 5.995, 4.56, 20.525	60.44	0	55.361	10459.2	96.03	1.735	55/13788 (0.4%)	0.988	MedianCytoplasmTextureContrastW5301256	Healthy
TRUE	MedianCytoplasmIntensityMaxIntensityEdgeW4	Continuous	6757	0.031, 0.034, 0.034, 0.033, 0.033	45.04	0.002	0.115	0.333	0.041	0.356	55/13788 (0.4%)	0.988	MedianCytoplasmIntensityMaxIntensityW4	Healthy
TRUE	MedianCytoplasmIntensityMaxIntensityW4	Continuous	6822	0.031, 0.034, 0.035, 0.034, 0.033	45.47	0.002	0.121	0.34	0.042	0.352	55/13788 (0.4%)	0.988	MedianCytoplasmIntensityMaxIntensityEdgeW4	Healthy
TRUE	MedianCellsAreaShapeMajorAxisLength	Continuous	9091	50.748, 52.007, 50.973, 51.718, 43.261	60.59	11.827	77.751	230.2	13.745	0.177	55/13788 (0.4%)	0.988	MedianCellsAreaShapeMaxFeretDiameter	Healthy
TRUE	MedianCellsAreaShapeMaxFeretDiameter	Continuous	5850	51.86, 53.085, 52.806, 53.324, 44.598	38.99	11.402	83.921	226.579	15.764	0.188	55/13788 (0.4%)	0.988	MedianCellsAreaShapeMajorAxisLength	Healthy
TRUE	MedianCytoplasmTextureDifferenceEntropyW2300256	Continuous	9042	1.708, 1.746, 1.71, 1.771, 1.79	60.27	0	2.461	3.549	0.395	0.16	55/13788 (0.4%)	0.987	MedianCytoplasmTextureDifferenceEntropyW2301256	Healthy
TRUE	MedianCytoplasmTextureDifferenceEntropyW2301256	Continuous	9040	1.866, 1.908, 1.905, 1.934, 1.995	60.25	0	2.757	3.905	0.435	0.158	55/13788 (0.4%)	0.987	MedianCytoplasmTextureDifferenceEntropyW2300256	Healthy
TRUE	MedianCellsAreaShapeArea	Continuous	3431	1381, 1370, 1353, 1282.5, 1032	22.87	89	2295.89	10273.5	569.198	0.248	55/13788 (0.4%)	0.987	MedianCellsAreaShapeEquivalentDiameter	Healthy
TRUE	MedianCellsAreaShapeEquivalentDiameter	Continuous	6073	41.933, 41.765, 41.505, 40.409, 36.249	40.48	10.644	53.611	111.714	7.001	0.131	55/13788 (0.4%)	0.987	MedianCellsAreaShapeArea	Healthy
TRUE	MedianCytoplasmTextureEntropyW5300256	Continuous	9065	2.918, 3.015, 3.303, 2.984, 3.647	60.42	0	5.304	8.646	1.066	0.201	55/13788 (0.4%)	0.986	MedianCytoplasmTextureSumEntropyW5300256	Healthy
TRUE	MedianCytoplasmTextureSumEntropyW5300256	Continuous	9040	2.404, 2.469, 2.684, 2.47, 2.953	60.25	0	4.15	6.255	0.745	0.179	55/13788 (0.4%)	0.986	MedianCytoplasmTextureEntropyW5300256	Healthy
TRUE	MedianCytoplasmTextureDifferenceEntropyW2303256	Continuous	9033	1.886, 1.94, 1.935, 1.954, 2.027	60.21	0	2.748	4.012	0.436	0.159	55/13788 (0.4%)	0.986	MedianCytoplasmTextureDifferenceEntropyW2300256	Healthy
TRUE	MedianCytoplasmTextureDifferenceEntropyW2302256	Continuous	9035	1.698, 1.75, 1.711, 1.732, 1.849	60.22	0	2.481	3.52	0.404	0.163	55/13788 (0.4%)	0.986	MedianCytoplasmTextureDifferenceEntropyW2300256	Healthy
TRUE	MedianCytoplasmTextureInfoMeas2W2300256	Continuous	9073	0.939, 0.942, 0.942, 0.947, 0.97	60.47	0	0.96	0.993	0.043	0.045	55/13788 (0.4%)	0.985	MedianCytoplasmTextureInfoMeas2W2301256	Healthy
TRUE	MedianCytoplasmTextureInfoMeas2W2301256	Continuous	9077	0.915, 0.922, 0.925, 0.924, 0.959	60.5	0	0.938	0.999	0.043	0.046	55/13788 (0.4%)	0.985	MedianCytoplasmTextureInfoMeas2W2300256	Healthy
TRUE	MedianCytoplasmTextureDifferenceEntropyW4301256	Continuous	8745	0.971, 0.998, 0.993, 0.998, 0.996	58.29	0	2.491	3.626	0.596	0.239	55/13788 (0.4%)	0.985	MedianCytoplasmTextureDifferenceEntropyW4303256	Healthy
TRUE	MedianCytoplasmTextureDifferenceEntropyW4303256	Continuous	8747	0.972, 0.994, 0.994, 0.998, 0.968	58.3	0	2.484	3.589	0.594	0.239	55/13788 (0.4%)	0.985	MedianCytoplasmTextureDifferenceEntropyW4301256	Healthy
TRUE	MedianCytoplasmTextureInverseDifferenceMomentW5301	Continuous	8926	0.735, 0.72, 0.688, 0.739, 0.605	59.49	0	0.543	1	0.102	0.187	55/13788 (0.4%)	0.984	MedianCytoplasmTextureInverseDifferenceMomentW5302	Healthy
TRUE	MedianCytoplasmTextureInverseDifferenceMomentW5302	Continuous	8859	0.772, 0.761, 0.73, 0.77, 0.641	59.05	0	0.604	1	0.093	0.154	55/13788 (0.4%)	0.984	MedianCytoplasmTextureInverseDifferenceMomentW5301	Healthy
TRUE	MedianCytoplasmTextureAngularSecondMomentW5300256	Continuous	9053	0.169, 0.163, 0.133, 0.164, 0.1	60.34	0	0.054	1	0.063	1.153	55/13788 (0.4%)	0.984	MedianCytoplasmTextureDifferenceVarianceW5300256	Healthy
TRUE	MedianCytoplasmTextureDifferenceVarianceW5300256	Continuous	9028	0.035, 0.034, 0.028, 0.035, 0.021	60.17	0	0.016	0.25	0.014	0.888	55/13788 (0.4%)	0.984	MedianCytoplasmTextureAngularSecondMomentW5300256	Healthy
TRUE	MedianCellsAreaShapeMinFeretDiameter	Continuous	8597	35.498, 35.959, 35.702, 34.994, 31.729	57.3	9	47.831	129.499	6.944	0.145	55/13788 (0.4%)	0.984	MedianCellsAreaShapeMinorAxisLength	Healthy
TRUE	MedianCellsAreaShapeMinorAxisLength	Continuous	9091	35.171, 35.567, 34.729, 34.952, 31.587	60.59	9.03	43.709	93.32	5.443	0.125	55/13788 (0.4%)	0.984	MedianCellsAreaShapeMinFeretDiameter	Healthy
TRUE	MedianCytoplasmTextureDifferenceEntropyW5301256	Continuous	8997	1.149, 1.157, 1.296, 1.156, 1.513	59.97	0	1.991	4.452	0.418	0.21	55/13788 (0.4%)	0.984	MedianCytoplasmTextureDifferenceEntropyW5302256	Healthy
TRUE	MedianCytoplasmTextureDifferenceEntropyW5302256	Continuous	8906	1, 1.065, 1.18, 1.023, 1.404	59.36	0	1.761	3.582	0.367	0.209	55/13788 (0.4%)	0.984	MedianCytoplasmTextureDifferenceEntropyW5301256	Healthy
TRUE	MedianCytoplasmIntensityStdIntensityEdgeW5	Continuous	9091	0.005, 0.005, 0.006, 0.005, 0.01	60.59	0	0.015	0.201	0.007	0.448	55/13788 (0.4%)	0.984	MedianCytoplasmIntensityStdIntensityW5	Healthy
TRUE	MedianCytoplasmIntensityStdIntensityW5	Continuous	9091	0.005, 0.005, 0.006, 0.005, 0.011	60.59	0	0.015	0.184	0.006	0.422	55/13788 (0.4%)	0.984	MedianCytoplasmIntensityStdIntensityEdgeW5	Healthy
TRUE	MedianCytoplasmIntensityMedianIntensityW4	Continuous	5920	0.025, 0.027, 0.026, 0.025, 0.025	39.46	0.001	0.048	0.241	0.014	0.289	55/13788 (0.4%)	0.984	MedianCytoplasmIntensityMeanIntensityW4	Healthy
TRUE	MedianCytoplasmTextureDifferenceEntropyW5300256	Continuous	8908	1, 1.046, 1.185, 1.012, 1.367	59.37	0	1.741	3.29	0.358	0.206	55/13788 (0.4%)	0.984	MedianCytoplasmTextureDifferenceEntropyW5302256	Healthy
TRUE	MedianCytoplasmTextureDifferenceEntropyW5303256	Continuous	8985	1.172, 1.197, 1.28, 1.16, 1.493	59.89	0	1.984	4.888	0.418	0.211	55/13788 (0.4%)	0.983	MedianCytoplasmTextureDifferenceEntropyW5300256	Healthy
TRUE	MedianCytoplasmTextureSumVarianceW2300256	Continuous	9085	16.021, 17.771, 17.54, 20.155, 31.071	60.55	0	126.342	514.095	70.588	0.559	55/13788 (0.4%)	0.983	MedianCytoplasmTextureSumVarianceW2303256	Healthy
TRUE	MedianCytoplasmTextureSumVarianceW2303256	Continuous	9083	13.559, 17.359, 16.611, 16.483, 26.515	60.54	0	120.039	618.904	67.892	0.566	55/13788 (0.4%)	0.983	MedianCytoplasmTextureSumVarianceW2300256	Healthy
TRUE	MedianCytoplasmTextureEntropyW2300256	Continuous	9068	4.265, 4.51, 4.483, 4.444, 4.334	60.44	0	6.742	8.698	1.027	0.152	55/13788 (0.4%)	0.982	MedianCytoplasmTextureSumEntropyW2300256	Healthy
TRUE	MedianCytoplasmTextureSumEntropyW2300256	Continuous	9040	3.2, 3.393, 3.392, 3.35, 3.294	60.25	0	4.888	6.126	0.661	0.135	55/13788 (0.4%)	0.982	MedianCytoplasmTextureEntropyW2300256	Healthy
TRUE	MedianCytoplasmRadialDistributionZernikeMagnitudeW79	Continuous	9091	0.001, 0.001, 0.001, 0.001, 0.001	60.59	0	0.001	0.027	0	0.535	55/13788 (0.4%)	0.982	MedianCytoplasmRadialDistributionZernikeMagnitudeW89	Healthy
TRUE	MedianCytoplasmRadialDistributionZernikeMagnitudeW89	Continuous	9091	0.001, 0.001, 0.001, 0.001, 0.001	60.59	0	0.001	0.021	0	0.532	55/13788 (0.4%)	0.982	MedianCytoplasmRadialDistributionZernikeMagnitudeW79	Healthy
TRUE	MedianCellsGranularity16W4	Continuous	3379	0, 0, 2.355, 0.391, 0.211	22.52	0	0.327	6.663	0.668	2.041	55/13788 (0.4%)	0.982	MedianNucleiGranularity16W4	Healthy
TRUE	MedianCytoplasmTextureInverseDifferenceMomentW5303	Continuous	8959	0.738, 0.73, 0.697, 0.741, 0.577	59.71	0	0.544	1	0.102	0.187	55/13788 (0.4%)	0.982	MedianCytoplasmTextureInverseDifferenceMomentW5302	Healthy
TRUE	MedianCytoplasmRadialDistributionZernikeMagnitudeW71	Continuous	9091	0.002, 0.002, 0.002, 0.002, 0.002	60.59	0	0.001	0.035	0.001	0.483	55/13788 (0.4%)	0.981	MedianCytoplasmRadialDistributionZernikeMagnitudeW79	Healthy
TRUE	MedianCellsAreaShapeConvexArea	Continuous	4292	1494, 1529, 1496.5, 1445.5, 1111	28.61	95	3075.38	19888.5	917.984	0.298	55/13788 (0.4%)	0.981	MedianCellsAreaShapeArea	Healthy
TRUE	MedianCytoplasmTextureInverseDifferenceMomentW5300	Continuous	8863	0.758, 0.761, 0.727, 0.77, 0.659	59.07	0	0.612	1	0.09	0.148	55/13788 (0.4%)	0.981	MedianCytoplasmTextureInverseDifferenceMomentW5303	Healthy
TRUE	MedianCytoplasmIntensityMedianIntensityW2	Continuous	6131	0.074, 0.074, 0.076, 0.073, 0.08	40.87	0.003	0.059	0.266	0.014	0.235	55/13788 (0.4%)	0.98	MedianCytoplasmIntensityMeanIntensityW2	Healthy
TRUE	MedianCytoplasmTextureInverseDifferenceMomentW2300	Continuous	9017	0.558, 0.548, 0.566, 0.542, 0.511	60.1	0.189	0.434	1	0.079	0.182	55/13788 (0.4%)	0.98	MedianCytoplasmTextureInverseDifferenceMomentW2303	Healthy
TRUE	MedianCytoplasmTextureInverseDifferenceMomentW2303	Continuous	9052	0.497, 0.485, 0.487, 0.472, 0.427	60.33	0.158	0.37	1	0.079	0.215	55/13788 (0.4%)	0.98	MedianCytoplasmTextureInverseDifferenceMomentW2300	Healthy
TRUE	MedianCytoplasmIntensityMeanIntensityEdgeW5	Continuous	9091	0.033, 0.032, 0.037, 0.03, 0.041	60.59	0.001	0.035	0.467	0.015	0.436	55/13788 (0.4%)	0.98	MedianCytoplasmIntensityMeanIntensityW5	Healthy
TRUE	MedianCytoplasmTextureContrastW2301256	Continuous	8995	2.661, 3, 2.786, 3.007, 3.6	59.95	0	11.986	66.324	6.333	0.528	55/13788 (0.4%)	0.98	MedianCytoplasmTextureContrastW2302256	Healthy
TRUE	MedianCytoplasmTextureContrastW2302256	Continuous	8962	1.879, 2.079, 1.945, 2.135, 2.659	59.73	0	7.465	29.059	3.808	0.51	55/13788 (0.4%)	0.98	MedianCytoplasmTextureContrastW2301256	Healthy
TRUE	MedianCytoplasmTextureContrastW4301256	Continuous	8732	0.412, 0.469, 0.462, 0.477, 0.4	58.2	0	8.667	43.706	4.673	0.539	55/13788 (0.4%)	0.979	MedianCytoplasmTextureContrastW4303256	Healthy
TRUE	MedianCytoplasmTextureContrastW4303256	Continuous	8717	0.417, 0.462, 0.488, 0.467, 0.4	58.1	0	8.55	38.812	4.604	0.539	55/13788 (0.4%)	0.979	MedianCytoplasmTextureContrastW4301256	Healthy
TRUE	MedianCellsGranularity15W4	Continuous	3593	0, 0.384, 0.494, 0.016, 0.055	23.95	0	0.323	5.504	0.641	1.984	55/13788 (0.4%)	0.979	MedianNucleiGranularity15W4	Healthy
TRUE	MedianCytoplasmRadialDistributionMeanFracW24of5	Continuous	6966	0, 0.861, 0.957, 0.956, 0.991	46.43	0	0.798	1.312	0.445	0.557	55/13788 (0.4%)	0.979	MedianCytoplasmRadialDistributionMeanFracW44of5	Healthy
TRUE	MedianCytoplasmRadialDistributionMeanFracW44of5	Continuous	6966	0, 0.951, 0.977, 0.988, 0.994	46.43	0	0.751	1.425	0.417	0.555	55/13788 (0.4%)	0.979	MedianCytoplasmRadialDistributionMeanFracW24of5	Healthy
TRUE	MedianCytoplasmTextureInverseDifferenceMomentW2302	Continuous	9017	0.558, 0.542, 0.557, 0.533, 0.507	60.1	0.047	0.429	1	0.081	0.188	55/13788 (0.4%)	0.979	MedianCytoplasmTextureInverseDifferenceMomentW2303	Healthy
TRUE	MedianCytoplasmIntensityLowerQuartileIntensityW5	Continuous	7000	0.029, 0.029, 0.034, 0.027, 0.033	46.66	0.001	0.022	0.354	0.012	0.542	55/13788 (0.4%)	0.979	MedianCytoplasmIntensityMedianIntensityW5	Healthy
TRUE	MedianCytoplasmTextureContrastW4300256	Continuous	8699	0.375, 0.407, 0.412, 0.421, 0.411	57.98	0	5.264	24.365	2.72	0.517	55/13788 (0.4%)	0.978	MedianCytoplasmTextureContrastW4303256	Healthy
TRUE	MedianCytoplasmTextureDifferenceEntropyW4302256	Continuous	8702	0.954, 0.974, 0.977, 0.99, 0.98	58	0	2.3	3.278	0.541	0.235	55/13788 (0.4%)	0.978	MedianCytoplasmTextureDifferenceEntropyW4303256	Healthy
TRUE	MedianCytoplasmTextureInverseDifferenceMomentW2301	Continuous	9054	0.5, 0.485, 0.486, 0.475, 0.458	60.35	0.075	0.368	1	0.079	0.214	55/13788 (0.4%)	0.978	MedianCytoplasmTextureInverseDifferenceMomentW2302	Healthy
TRUE	MedianCytoplasmTextureEntropyW4300256	Continuous	9066	2.034, 2.297, 2.346, 2.405, 2.403	60.43	0	5.937	8.055	1.418	0.239	55/13788 (0.4%)	0.978	MedianCytoplasmTextureSumEntropyW4300256	Healthy
TRUE	MedianCytoplasmTextureSumEntropyW4300256	Continuous	9054	1.664, 1.875, 1.924, 1.988, 1.965	60.35	0	4.242	5.584	0.916	0.216	55/13788 (0.4%)	0.978	MedianCytoplasmTextureEntropyW4300256	Healthy
TRUE	MedianCytoplasmTextureDifferenceEntropyW4300256	Continuous	8676	0.954, 0.98, 0.981, 0.976, 0.918	57.83	0	2.222	3.219	0.509	0.229	55/13788 (0.4%)	0.978	MedianCytoplasmTextureDifferenceEntropyW4302256	Healthy
TRUE	MedianCellsGranularity16W3	Continuous	3378	0, 0.267, 0.518, 1.313, 1.096	22.52	0	0.331	7.533	0.704	2.127	55/13788 (0.4%)	0.977	MedianNucleiGranularity16W3	Healthy
TRUE	MedianCytoplasmRadialDistributionZernikeMagnitudeW78	Continuous	9091	0.002, 0.002, 0.002, 0.002, 0.002	60.59	0	0.001	0.03	0.001	0.404	55/13788 (0.4%)	0.977	MedianCytoplasmRadialDistributionZernikeMagnitudeW88	Healthy
TRUE	MedianCytoplasmRadialDistributionZernikeMagnitudeW88	Continuous	9091	0.001, 0.001, 0.001, 0.001, 0.001	60.59	0	0.001	0.037	0	0.498	55/13788 (0.4%)	0.977	MedianCytoplasmRadialDistributionZernikeMagnitudeW78	Healthy
TRUE	MedianCytoplasmIntensityUpperQuartileIntensityW2	Continuous	7265	0.083, 0.083, 0.084, 0.082, 0.09	48.42	0.003	0.078	0.335	0.016	0.206	55/13788 (0.4%)	0.977	MedianCytoplasmIntensityMeanIntensityW2	Healthy
TRUE	MedianCytoplasmTextureAngularSecondMomentW2300256	Continuous	9014	0.066, 0.055, 0.058, 0.059, 0.062	60.08	0.003	0.021	1	0.041	1.969	55/13788 (0.4%)	0.977	MedianCytoplasmTextureDifferenceVarianceW2300256	Healthy
TRUE	MedianCytoplasmTextureDifferenceVarianceW2300256	Continuous	9076	0.012, 0.011, 0.011, 0.011, 0.01	60.49	0.002	0.007	0.25	0.009	1.403	55/13788 (0.4%)	0.977	MedianCytoplasmTextureAngularSecondMomentW2300256	Healthy
TRUE	MedianCytoplasmTextureInverseDifferenceMomentW4301	Continuous	8837	0.802, 0.782, 0.783, 0.777, 0.784	58.9	0	0.431	1	0.138	0.32	55/13788 (0.4%)	0.977	MedianCytoplasmTextureInverseDifferenceMomentW4302	Healthy
TRUE	MedianCytoplasmTextureInverseDifferenceMomentW4302	Continuous	8812	0.815, 0.802, 0.8, 0.793, 0.794	58.73	0	0.476	1	0.129	0.272	55/13788 (0.4%)	0.977	MedianCytoplasmTextureInverseDifferenceMomentW4301	Healthy
TRUE	MedianCytoplasmTextureInverseDifferenceMomentW4300	Continuous	8756	0.815, 0.803, 0.8, 0.8, 0.815	58.36	0	0.493	1	0.123	0.249	55/13788 (0.4%)	0.976	MedianCytoplasmTextureInverseDifferenceMomentW4301	Healthy
TRUE	MedianCytoplasmTextureInverseDifferenceMomentW4303	Continuous	8824	0.8, 0.786, 0.784, 0.767, 0.781	58.81	0	0.432	1	0.138	0.319	55/13788 (0.4%)	0.976	MedianCytoplasmTextureInverseDifferenceMomentW4301	Healthy
TRUE	MedianCytoplasmRadialDistributionZernikeMagnitudeW82	Continuous	9091	0.002, 0.002, 0.002, 0.001, 0.002	60.59	0	0.001	0.027	0.001	0.393	55/13788 (0.4%)	0.976	MedianCytoplasmRadialDistributionZernikeMagnitudeW87	Healthy
TRUE	MedianCytoplasmRadialDistributionZernikeMagnitudeW87	Continuous	9091	0.001, 0.001, 0.001, 0.001, 0.002	60.59	0	0.001	0.017	0	0.367	55/13788 (0.4%)	0.976	MedianCytoplasmRadialDistributionZernikeMagnitudeW82	Healthy
TRUE	MedianCytoplasmRadialDistributionZernikeMagnitudeW38	Continuous	9091	0.002, 0.002, 0.002, 0.002, 0.002	60.59	0	0.004	0.014	0.001	0.271	55/13788 (0.4%)	0.976	MedianCytoplasmRadialDistributionZernikeMagnitudeW45	Healthy
TRUE	MedianCytoplasmRadialDistributionZernikeMagnitudeW45	Continuous	9091	0.001, 0.001, 0.001, 0.001, 0.001	60.59	0	0.002	0.009	0.001	0.275	55/13788 (0.4%)	0.976	MedianCytoplasmRadialDistributionZernikeMagnitudeW38	Healthy
TRUE	MedianCytoplasmTextureContrastW4302256	Continuous	8733	0.383, 0.408, 0.412, 0.434, 0.429	58.21	0	6.109	21.512	3.203	0.524	55/13788 (0.4%)	0.975	MedianCytoplasmTextureContrastW4303256	Healthy
TRUE	MedianCellsGranularity15W3	Continuous	3705	0, 1.129, 1.285, 0.072, 0.655	24.7	0	0.333	8.733	0.66	1.983	55/13788 (0.4%)	0.975	MedianNucleiGranularity15W3	Healthy
TRUE	MedianCytoplasmRadialDistributionZernikeMagnitudeW54	Continuous	9091	0.001, 0.001, 0.001, 0.001, 0.001	60.59	0	0.001	0.006	0	0.279	55/13788 (0.4%)	0.975	MedianCytoplasmRadialDistributionZernikeMagnitudeW45	Healthy
TRUE	MedianCytoplasmRadialDistributionZernikeMagnitudeW77	Continuous	9091	0.002, 0.002, 0.002, 0.002, 0.002	60.59	0	0.002	0.023	0.001	0.348	55/13788 (0.4%)	0.974	MedianCytoplasmRadialDistributionZernikeMagnitudeW86	Healthy
TRUE	MedianCytoplasmRadialDistributionZernikeMagnitudeW86	Continuous	9091	0.001, 0.001, 0.002, 0.001, 0.002	60.59	0	0.001	0.054	0.001	0.497	55/13788 (0.4%)	0.974	MedianCytoplasmRadialDistributionZernikeMagnitudeW77	Healthy
TRUE	MedianCellsAreaShapePerimeter	Continuous	7806	156.131, 158.782, 160.974, 161.646, 133.681	52.03	33.556	277.214	939.681	59.769	0.216	55/13788 (0.4%)	0.974	MedianCellsAreaShapeConvexArea	Healthy
TRUE	MedianCellsGranularity7W1	Continuous	9053	8.435, 8.776, 9.975, 13.694, 12.469	60.34	0	4.885	17.966	2.369	0.485	55/13788 (0.4%)	0.973	MedianNucleiGranularity7W1	Healthy
TRUE	MedianCytoplasmRadialDistributionZernikeMagnitudeW74	Continuous	9091	0.003, 0.003, 0.003, 0.002, 0.003	60.59	0	0.002	0.045	0.001	0.423	55/13788 (0.4%)	0.973	MedianCytoplasmRadialDistributionZernikeMagnitudeW83	Healthy
TRUE	MedianCytoplasmRadialDistributionZernikeMagnitudeW83	Continuous	9091	0.002, 0.002, 0.002, 0.002, 0.002	60.59	0	0.001	0.025	0.001	0.408	55/13788 (0.4%)	0.973	MedianCytoplasmRadialDistributionZernikeMagnitudeW74	Healthy
TRUE	MedianCytoplasmRadialDistributionZernikeMagnitudeW63	Continuous	9091	0.006, 0.006, 0.007, 0.006, 0.006	60.59	0	0.006	0.146	0.003	0.447	55/13788 (0.4%)	0.972	MedianCytoplasmRadialDistributionZernikeMagnitudeW71	Healthy
TRUE	MedianCytoplasmRadialDistributionZernikeMagnitudeW33	Continuous	9091	0.004, 0.005, 0.005, 0.005, 0.004	60.59	0	0.009	0.036	0.002	0.27	55/13788 (0.4%)	0.971	MedianCytoplasmRadialDistributionZernikeMagnitudeW38	Healthy
TRUE	MedianCytoplasmRadialDistributionRadialCVW24of5	Continuous	6812	0, 0.005, 0.006, 0.055, 0.013	45.4	0	0.127	0.318	0.086	0.676	55/13788 (0.4%)	0.971	MedianCytoplasmRadialDistributionRadialCVW54of5	Healthy
TRUE	MedianCytoplasmRadialDistributionRadialCVW54of5	Continuous	6812	0, 0.003, 0.003, 0.068, 0.02	45.4	0	0.152	0.474	0.105	0.693	55/13788 (0.4%)	0.971	MedianCytoplasmRadialDistributionRadialCVW24of5	Healthy
TRUE	MedianCytoplasmIntensityLowerQuartileIntensityW4	Continuous	6033	0.023, 0.025, 0.025, 0.024, 0.023	40.21	0.001	0.039	0.229	0.011	0.279	55/13788 (0.4%)	0.971	MedianCytoplasmIntensityMedianIntensityW4	Healthy
TRUE	MedianCytoplasmIntensityMeanIntensityEdgeW4	Continuous	9091	0.025, 0.026, 0.026, 0.025, 0.025	60.59	0.001	0.055	0.252	0.017	0.314	55/13788 (0.4%)	0.971	MedianCytoplasmIntensityMeanIntensityW4	Healthy
TRUE	MedianCytoplasmRadialDistributionZernikeMagnitudeW76	Continuous	9091	0.002, 0.002, 0.002, 0.002, 0.002	60.59	0	0.002	0.033	0.001	0.383	55/13788 (0.4%)	0.971	MedianCytoplasmRadialDistributionZernikeMagnitudeW85	Healthy
TRUE	MedianCytoplasmRadialDistributionZernikeMagnitudeW85	Continuous	9091	0.001, 0.001, 0.002, 0.001, 0.002	60.59	0	0.001	0.039	0.001	0.42	55/13788 (0.4%)	0.971	MedianCytoplasmRadialDistributionZernikeMagnitudeW76	Healthy
TRUE	MedianCytoplasmRadialDistributionZernikeMagnitudeW68	Continuous	9091	0.003, 0.003, 0.003, 0.003, 0.003	60.59	0	0.002	0.076	0.001	0.479	55/13788 (0.4%)	0.97	MedianCytoplasmRadialDistributionZernikeMagnitudeW79	Healthy
TRUE	MedianCytoplasmRadialDistributionZernikeMagnitudeW67	Continuous	9091	0.005, 0.005, 0.005, 0.004, 0.006	60.59	0	0.004	0.048	0.001	0.379	55/13788 (0.4%)	0.97	MedianCytoplasmRadialDistributionZernikeMagnitudeW74	Healthy
TRUE	MedianCytoplasmRadialDistributionZernikeMagnitudeW69	Continuous	9091	0.003, 0.003, 0.003, 0.003, 0.003	60.59	0	0.003	0.04	0.001	0.364	55/13788 (0.4%)	0.969	MedianCytoplasmRadialDistributionZernikeMagnitudeW76	Healthy
TRUE	MedianCytoplasmRadialDistributionRadialCVW25of5	Continuous	8253	0.117, 0.12, 0.122, 0.131, 0.165	55.01	0	0.218	0.377	0.089	0.406	55/13788 (0.4%)	0.969	MedianCytoplasmRadialDistributionRadialCVW55of5	Healthy
TRUE	MedianCytoplasmRadialDistributionRadialCVW55of5	Continuous	8253	0.125, 0.134, 0.146, 0.153, 0.245	55.01	0	0.273	0.548	0.119	0.436	55/13788 (0.4%)	0.969	MedianCytoplasmRadialDistributionRadialCVW25of5	Healthy
TRUE	MedianCytoplasmRadialDistributionZernikeMagnitudeW73	Continuous	9091	0.002, 0.002, 0.003, 0.002, 0.003	60.59	0	0.002	0.039	0.001	0.379	55/13788 (0.4%)	0.969	MedianCytoplasmRadialDistributionZernikeMagnitudeW76	Healthy
TRUE	MedianCellsAreaShapeMaximumRadius	Continuous	472	16.279, 16.125, 16.078, 16.031, 14.56	3.15	4.131	17.501	30.594	1.56	0.089	55/13788 (0.4%)	0.969	MedianCellsAreaShapeMeanRadius	Healthy
TRUE	MedianCellsAreaShapeMeanRadius	Continuous	9091	6.111, 5.932, 5.963, 5.964, 5.539	60.59	1.861	6.078	10.104	0.433	0.071	55/13788 (0.4%)	0.969	MedianCellsAreaShapeMaximumRadius	Healthy
TRUE	MedianCytoplasmRadialDistributionZernikeMagnitudeW65	Continuous	9091	0.003, 0.003, 0.003, 0.003, 0.004	60.59	0	0.002	0.058	0.001	0.444	55/13788 (0.4%)	0.968	MedianCytoplasmRadialDistributionZernikeMagnitudeW71	Healthy
TRUE	MedianCytoplasmIntensityStdIntensityEdgeW2	Continuous	9091	0.01, 0.011, 0.011, 0.012, 0.014	60.59	0	0.022	0.085	0.007	0.297	55/13788 (0.4%)	0.968	MedianCytoplasmIntensityStdIntensityW2	Healthy
TRUE	MedianCytoplasmIntensityStdIntensityW2	Continuous	9091	0.01, 0.011, 0.011, 0.011, 0.014	60.59	0	0.023	0.064	0.007	0.298	55/13788 (0.4%)	0.968	MedianCytoplasmIntensityStdIntensityEdgeW2	Healthy
TRUE	MedianCytoplasmRadialDistributionZernikeMagnitudeW70	Continuous	9091	0.003, 0.003, 0.003, 0.003, 0.003	60.59	0	0.002	0.03	0.001	0.364	55/13788 (0.4%)	0.968	MedianCytoplasmRadialDistributionZernikeMagnitudeW65	Healthy
TRUE	MedianCytoplasmRadialDistributionZernikeMagnitudeW84	Continuous	9091	0.001, 0.001, 0.001, 0.001, 0.001	60.59	0	0.001	0.023	0	0.481	55/13788 (0.4%)	0.967	MedianCytoplasmRadialDistributionZernikeMagnitudeW68	Healthy
TRUE	MedianCellsGranularity5W1	Continuous	9070	8.99, 10.873, 8.516, 7.2, 12.464	60.45	0	14.443	29.123	3.893	0.27	55/13788 (0.4%)	0.967	MedianNucleiGranularity5W1	Healthy
TRUE	MedianCellsGranularity6W1	Continuous	9064	14.342, 11.903, 11.124, 12.731, 11.636	60.41	0	10.111	24.545	2.617	0.259	55/13788 (0.4%)	0.966	MedianNucleiGranularity6W1	Healthy
TRUE	MedianCytoplasmRadialDistributionZernikeMagnitudeW61	Continuous	9091	0.004, 0.004, 0.005, 0.004, 0.006	60.59	0	0.006	0.114	0.003	0.406	55/13788 (0.4%)	0.966	MedianCytoplasmRadialDistributionZernikeMagnitudeW64	Healthy
TRUE	MedianCytoplasmRadialDistributionZernikeMagnitudeW64	Continuous	9091	0.004, 0.005, 0.005, 0.004, 0.006	60.59	0	0.005	0.078	0.002	0.38	55/13788 (0.4%)	0.966	MedianCytoplasmRadialDistributionZernikeMagnitudeW61	Healthy
TRUE	MedianCytoplasmTextureInfoMeas1W2300256	Continuous	9086	-0.403, -0.38, -0.382, -0.405, -0.498	60.56	-0.755	-0.329	0	0.04	-0.121	55/13788 (0.4%)	0.965	MedianCytoplasmTextureInfoMeas1W2302256	Healthy
TRUE	MedianCytoplasmTextureInfoMeas1W2302256	Continuous	9086	-0.392, -0.383, -0.382, -0.383, -0.482	60.56	-0.663	-0.325	0	0.04	-0.122	55/13788 (0.4%)	0.965	MedianCytoplasmTextureInfoMeas1W2300256	Healthy
TRUE	MedianCytoplasmTextureContrastW2300256	Continuous	8956	1.907, 2.064, 1.826, 2.116, 2.5	59.69	0	7.219	36.805	3.668	0.508	55/13788 (0.4%)	0.965	MedianCytoplasmTextureContrastW2303256	Healthy
TRUE	MedianCytoplasmTextureContrastW2303256	Continuous	8989	2.743, 2.941, 3, 3.092, 4.1	59.91	0	11.803	90.768	6.279	0.532	55/13788 (0.4%)	0.965	MedianCytoplasmTextureContrastW2300256	Healthy
TRUE	MedianCytoplasmRadialDistributionZernikeMagnitudeW81	Continuous	9091	0.002, 0.002, 0.002, 0.001, 0.002	60.59	0	0.002	0.016	0.001	0.346	55/13788 (0.4%)	0.964	MedianCytoplasmRadialDistributionZernikeMagnitudeW86	Healthy
TRUE	MedianCellsGranularity8W1	Continuous	9037	6.87, 6.838, 5.167, 11.399, 5.164	60.23	0	2.267	41.975	1.518	0.669	55/13788 (0.4%)	0.964	MedianNucleiGranularity8W1	Healthy
TRUE	MedianCellsGranularity7W3	Continuous	9032	1.006, 3.828, 1.469, 2.976, 8.127	60.2	0	2.331	14.079	1.609	0.69	55/13788 (0.4%)	0.964	MedianNucleiGranularity7W3	Healthy
TRUE	MedianCytoplasmRadialDistributionRadialCVW44of5	Continuous	6812	0, 0.005, 0.006, 0.038, 0.015	45.4	0	0.09	0.243	0.06	0.668	55/13788 (0.4%)	0.964	MedianCytoplasmRadialDistributionRadialCVW54of5	Healthy
TRUE	MedianCellsGranularity1W3	Continuous	9091	25.202, 20.316, 26.579, 19.91, 15.586	60.59	6.126	25.718	92.297	5.826	0.227	55/13788 (0.4%)	0.963	MedianNucleiGranularity1W3	Healthy
TRUE	MedianCytoplasmIntensityStdIntensityW4	Continuous	9091	0.002, 0.002, 0.003, 0.003, 0.003	60.59	0	0.016	0.036	0.006	0.402	55/13788 (0.4%)	0.963	MedianCytoplasmTextureSumVarianceW4300256	Healthy
TRUE	MedianCytoplasmTextureSumVarianceW4300256	Continuous	9074	0.867, 1.14, 1.261, 1.564, 1.52	60.48	0	58.985	285.759	36.307	0.616	55/13788 (0.4%)	0.963	MedianCytoplasmIntensityStdIntensityW4	Healthy
TRUE	MedianCellsGranularity1W1	Continuous	9091	9.716, 9.123, 9.495, 9.517, 9.177	60.59	0.474	13.632	100	6.441	0.473	55/13788 (0.4%)	0.963	MedianNucleiGranularity1W1	Healthy
TRUE	MedianCytoplasmRadialDistributionRadialCVW45of5	Continuous	8253	0.063, 0.07, 0.073, 0.086, 0.1	55.01	0	0.165	0.309	0.076	0.46	55/13788 (0.4%)	0.962	MedianCytoplasmRadialDistributionRadialCVW25of5	Healthy
TRUE	MedianCytoplasmTextureCorrelationW5300256	Continuous	9074	0.75, 0.76, 0.792, 0.776, 0.88	60.48	0	0.891	1	0.054	0.061	55/13788 (0.4%)	0.961	MedianCytoplasmTextureCorrelationW5302256	Healthy
TRUE	MedianCytoplasmTextureCorrelationW5302256	Continuous	9073	0.763, 0.757, 0.774, 0.776, 0.873	60.47	0	0.891	1	0.052	0.058	55/13788 (0.4%)	0.961	MedianCytoplasmTextureCorrelationW5300256	Healthy
TRUE	MedianCellsGranularity7W4	Continuous	9004	0.104, 1.112, 0, 0.709, 2.96	60.01	0	1.995	12.358	1.295	0.649	55/13788 (0.4%)	0.961	MedianNucleiGranularity7W4	Healthy
TRUE	MedianCellsGranularity4W1	Continuous	9073	4.7, 5.917, 4.859, 4.614, 7.665	60.47	0	10.7	23.157	3.237	0.303	55/13788 (0.4%)	0.961	MedianNucleiGranularity4W1	Healthy
TRUE	MedianCellsGranularity1W4	Continuous	9091	71.265, 60.544, 68.965, 62.078, 50.1	60.59	14.799	34.317	93.187	11.761	0.343	55/13788 (0.4%)	0.96	MedianNucleiGranularity1W4	Healthy
TRUE	MedianCellsGranularity6W3	Continuous	9068	1.987, 4.243, 2.753, 4.426, 8.734	60.44	0	2.725	13.602	1.824	0.669	55/13788 (0.4%)	0.959	MedianNucleiGranularity6W3	Healthy
TRUE	MedianCytoplasmCorrelationMandersW2W5	Continuous	6979	1, NA, 0.921, 0.98, 0.985	46.52	0.65	0.962	1	0.046	0.048	55/13788 (0.4%)	0.959	MedianCytoplasmCorrelationMandersW4W5	Healthy
TRUE	MedianCytoplasmCorrelationMandersW4W5	Continuous	6998	1, NA, 0.874, 0.971, 0.975	46.64	0.621	0.954	1	0.055	0.057	55/13788 (0.4%)	0.959	MedianCytoplasmCorrelationMandersW2W5	Healthy
TRUE	MedianCellsGranularity8W3	Continuous	8965	1.516, 3.998, 0.529, 2.965, 5.185	59.75	0	1.809	16.313	1.324	0.732	55/13788 (0.4%)	0.957	MedianNucleiGranularity8W3	Healthy
TRUE	MedianCellsGranularity9W1	Continuous	8998	1.689, 1.551, 2.869, 4.473, 2.799	59.97	0	1.11	28.947	0.843	0.759	55/13788 (0.4%)	0.957	MedianNucleiGranularity9W1	Healthy
TRUE	MedianCytoplasmIntensityStdIntensityEdgeW4	Continuous	9091	0.002, 0.002, 0.002, 0.003, 0.003	60.59	0	0.018	0.044	0.008	0.433	55/13788 (0.4%)	0.956	MedianCytoplasmIntensityStdIntensityW4	Healthy
TRUE	MedianCytoplasmRadialDistributionZernikeMagnitudeW41	Continuous	9091	0.001, 0.001, 0.001, 0.001, 0.001	60.59	0	0.002	0.006	0	0.229	55/13788 (0.4%)	0.955	MedianCytoplasmRadialDistributionZernikeMagnitudeW49	Healthy
TRUE	MedianCytoplasmRadialDistributionZernikeMagnitudeW49	Continuous	9091	0.001, 0.001, 0.001, 0.001, 0.001	60.59	0	0.001	0.005	0	0.231	55/13788 (0.4%)	0.955	MedianCytoplasmRadialDistributionZernikeMagnitudeW41	Healthy
TRUE	MedianCellsGranularity6W4	Continuous	9055	0.103, 1.024, 0.007, 0.78, 2.454	60.35	0	2.401	10.844	1.512	0.63	55/13788 (0.4%)	0.955	MedianNucleiGranularity6W4	Healthy
TRUE	MedianCytoplasmTextureInfoMeas1W2301256	Continuous	9086	-0.34, -0.322, -0.336, -0.353, -0.445	60.56	-0.71	-0.272	0	0.041	-0.152	55/13788 (0.4%)	0.955	MedianCytoplasmTextureInfoMeas1W2303256	Healthy
TRUE	MedianCytoplasmTextureInfoMeas1W2303256	Continuous	9085	-0.343, -0.35, -0.338, -0.35, -0.438	60.55	-0.753	-0.274	0	0.042	-0.152	55/13788 (0.4%)	0.955	MedianCytoplasmTextureInfoMeas1W2301256	Healthy
TRUE	MedianCytoplasmTextureInfoMeas1W5300256	Continuous	9070	-0.373, -0.368, -0.375, -0.389, -0.493	60.45	-1	-0.389	0	0.033	-0.085	55/13788 (0.4%)	0.954	MedianCytoplasmTextureInfoMeas1W5302256	Healthy
TRUE	MedianCytoplasmTextureInfoMeas1W5302256	Continuous	9072	-0.366, -0.367, -0.374, -0.372, -0.495	60.47	-0.951	-0.385	0	0.032	-0.084	55/13788 (0.4%)	0.954	MedianCytoplasmTextureInfoMeas1W5300256	Healthy
TRUE	MedianCellsGranularity10W1	Continuous	8929	0.787, 0.857, 1.1, 0.985, 0.66	59.51	0	0.58	19.175	0.568	0.979	55/13788 (0.4%)	0.954	MedianNucleiGranularity10W1	Healthy
TRUE	MedianCytoplasmRadialDistributionZernikeMagnitudeW59	Continuous	9091	0.001, 0.001, 0.001, 0.001, 0.001	60.59	0	0.001	0.003	0	0.23	55/13788 (0.4%)	0.954	MedianCytoplasmRadialDistributionZernikeMagnitudeW49	Healthy
TRUE	MedianCellsGranularity16W1	Continuous	3197	0.396, 0, 0.009, 0.023, 0.135	21.31	0	0.052	6.59	0.18	3.437	55/13788 (0.4%)	0.953	MedianNucleiGranularity16W1	Healthy
TRUE	MedianCytoplasmCorrelationKW5W4	Continuous	9091	0.75, 0.801, 0.709, 0.812, 0.587	60.59	0.027	1.508	5.985	0.645	0.427	55/13788 (0.4%)	0.953	MedianNucleiCorrelationKW5W4	Healthy
TRUE	MedianCytoplasmTextureInfoMeas2W4302256	Continuous	9071	0.595, 0.65, 0.675, 0.726, 0.757	60.46	0	0.883	0.981	0.088	0.099	55/13788 (0.4%)	0.952	MedianCytoplasmTextureInfoMeas2W4303256	Healthy
TRUE	MedianCytoplasmTextureInfoMeas2W4303256	Continuous	9072	0.568, 0.59, 0.62, 0.662, 0.701	60.47	0	0.845	0.973	0.095	0.113	55/13788 (0.4%)	0.952	MedianCytoplasmTextureInfoMeas2W4302256	Healthy
TRUE	MedianCytoplasmRadialDistributionZernikeMagnitudeW72	Continuous	9091	0.002, 0.002, 0.002, 0.002, 0.002	60.59	0	0.002	0.027	0.001	0.373	55/13788 (0.4%)	0.952	MedianCytoplasmRadialDistributionZernikeMagnitudeW76	Healthy
TRUE	MedianCytoplasmIntensityMeanIntensityEdgeW2	Continuous	9091	0.074, 0.075, 0.076, 0.073, 0.079	60.59	0.003	0.061	0.318	0.014	0.227	55/13788 (0.4%)	0.952	MedianCytoplasmIntensityMeanIntensityW2	Healthy
TRUE	MedianCytoplasmCorrelationKW2W5	Continuous	9091	0.456, 0.451, 0.498, 0.429, 0.525	60.59	0.155	0.586	30.768	0.334	0.569	55/13788 (0.4%)	0.952	MedianNucleiCorrelationKW2W5	Healthy
TRUE	MedianCytoplasmRadialDistributionZernikeMagnitudeW80	Continuous	9091	0.001, 0.001, 0.002, 0.001, 0.002	60.59	0	0.001	0.033	0.001	0.415	55/13788 (0.4%)	0.951	MedianCytoplasmRadialDistributionZernikeMagnitudeW76	Healthy
TRUE	MedianCytoplasmTextureInfoMeas1W5303256	Continuous	9070	-0.325, -0.312, -0.322, -0.314, -0.436	60.45	-1	-0.326	0	0.03	-0.093	55/13788 (0.4%)	0.951	MedianCytoplasmTextureInfoMeas1W5302256	Healthy
TRUE	MedianCytoplasmTextureInfoMeas2W5300256	Continuous	9071	0.874, 0.874, 0.897, 0.883, 0.956	60.46	0	0.953	0.999	0.059	0.062	55/13788 (0.4%)	0.951	MedianCytoplasmTextureAngularSecondMomentW5300256	Healthy
TRUE	MedianCytoplasmCorrelationRWCW2W4	Continuous	9091	0.745, 0.756, 0.8, 0.743, 0.808	60.59	0.408	0.879	0.972	0.058	0.066	55/13788 (0.4%)	0.951	MedianCytoplasmCorrelationRWCW4W2	Healthy
TRUE	MedianCytoplasmCorrelationRWCW4W2	Continuous	9091	0.755, 0.771, 0.81, 0.752, 0.815	60.59	0.445	0.876	0.972	0.051	0.059	55/13788 (0.4%)	0.951	MedianCytoplasmCorrelationRWCW2W4	Healthy
TRUE	MedianCytoplasmTextureInfoMeas2W4300256	Continuous	9074	0.589, 0.653, 0.679, 0.714, 0.733	60.48	0	0.89	0.986	0.091	0.102	55/13788 (0.4%)	0.951	MedianCytoplasmTextureInfoMeas2W4302256	Healthy
TRUE	MedianCytoplasmRadialDistributionFracAtDW23of5	Continuous	11	0, 0.013, NA, 0.003, 0.006	0.07	0	0	0.062	0.001	51.068	55/13788 (0.4%)	0.95	MedianCytoplasmRadialDistributionMeanFracW23of5	Healthy
TRUE	MedianCytoplasmRadialDistributionMeanFracW23of5	Continuous	11	0, 1.201, NA, 0.84, 0.828	0.07	0	0.001	1.415	0.034	29.616	55/13788 (0.4%)	0.95	MedianCytoplasmRadialDistributionFracAtDW23of5	Healthy
TRUE	MedianCytoplasmIntensityLowerQuartileIntensityW2	Continuous	7228	0.067, 0.067, 0.068, 0.065, 0.067	48.18	0.003	0.045	0.224	0.013	0.295	55/13788 (0.4%)	0.949	MedianCytoplasmIntensityMedianIntensityW2	Healthy
TRUE	MedianCytoplasmIntensityMADIntensityW2	Continuous	5966	0.007, 0.007, 0.007, 0.007, 0.009	39.77	0	0.014	0.046	0.004	0.276	55/13788 (0.4%)	0.949	MedianCytoplasmIntensityStdIntensityW2	Healthy
TRUE	MedianCytoplasmTextureInfoMeas1W5301256	Continuous	9072	-0.302, -0.304, -0.317, -0.339, -0.459	60.47	-1	-0.324	0	0.031	-0.094	55/13788 (0.4%)	0.948	MedianCytoplasmTextureInfoMeas1W5303256	Healthy
TRUE	MedianCytoplasmRadialDistributionZernikeMagnitudeW66	Continuous	9091	0.003, 0.004, 0.004, 0.004, 0.004	60.59	0	0.004	0.06	0.001	0.396	55/13788 (0.4%)	0.945	MedianCytoplasmRadialDistributionZernikeMagnitudeW76	Healthy
TRUE	MedianCytoplasmTextureCorrelationW2300256	Continuous	9086	0.767, 0.76, 0.805, 0.793, 0.834	60.56	-0.148	0.876	1	0.044	0.051	55/13788 (0.4%)	0.945	MedianCytoplasmTextureCorrelationW2303256	Healthy
TRUE	MedianCytoplasmTextureCorrelationW2303256	Continuous	9085	0.616, 0.68, 0.678, 0.647, 0.706	60.55	-0.161	0.8	1	0.056	0.07	55/13788 (0.4%)	0.945	MedianCytoplasmTextureCorrelationW2300256	Healthy
TRUE	MedianCytoplasmIntensityMADIntensityW5	Continuous	5647	0.003, 0.003, 0.004, 0.003, 0.007	37.64	0	0.008	0.161	0.003	0.418	55/13788 (0.4%)	0.945	MedianCytoplasmIntensityStdIntensityW5	Healthy
TRUE	MedianCytoplasmCorrelationKW5W2	Continuous	9091	2.158, 2.185, 1.967, 2.286, 1.85	60.59	0.03	1.789	5.879	0.54	0.302	55/13788 (0.4%)	0.944	MedianNucleiCorrelationKW5W2	Healthy
TRUE	MedianCellsGranularity5W3	Continuous	9075	2.397, 4.302, 2.75, 3.037, 8.952	60.49	0	2.76	16.256	1.651	0.598	55/13788 (0.4%)	0.943	MedianNucleiGranularity5W3	Healthy
TRUE	MedianCytoplasmRadialDistributionZernikeMagnitudeW35	Continuous	9091	0.002, 0.002, 0.002, 0.002, 0.002	60.59	0	0.003	0.011	0.001	0.224	55/13788 (0.4%)	0.943	MedianCytoplasmRadialDistributionZernikeMagnitudeW41	Healthy
TRUE	MedianCytoplasmRadialDistributionZernikeMagnitudeW44	Continuous	9091	0.002, 0.002, 0.002, 0.002, 0.002	60.59	0	0.003	0.01	0.001	0.223	55/13788 (0.4%)	0.942	MedianCytoplasmRadialDistributionZernikeMagnitudeW53	Healthy
TRUE	MedianCytoplasmRadialDistributionZernikeMagnitudeW53	Continuous	9091	0.001, 0.001, 0.001, 0.001, 0.001	60.59	0	0.002	0.006	0	0.229	55/13788 (0.4%)	0.942	MedianCytoplasmRadialDistributionZernikeMagnitudeW44	Healthy
TRUE	MedianCytoplasmTextureInfoMeas2W4301256	Continuous	9073	0.551, 0.598, 0.599, 0.663, 0.716	60.47	0	0.843	0.975	0.097	0.116	55/13788 (0.4%)	0.942	MedianCytoplasmTextureInfoMeas2W4300256	Healthy
TRUE	MedianCytoplasmTextureCorrelationW5301256	Continuous	9073	0.678, 0.658, 0.701, 0.701, 0.819	60.47	-0.612	0.829	1	0.064	0.078	55/13788 (0.4%)	0.942	MedianCytoplasmTextureCorrelationW5302256	Healthy
TRUE	MedianCellsGranularity5W4	Continuous	9071	0.336, 0.984, 0.294, 0.72, 1.831	60.46	0	2.622	14.981	1.525	0.582	55/13788 (0.4%)	0.941	MedianNucleiGranularity5W4	Healthy
TRUE	MedianCytoplasmTextureCorrelationW2302256	Continuous	9087	0.763, 0.765, 0.776, 0.765, 0.804	60.57	-0.017	0.874	1	0.046	0.053	55/13788 (0.4%)	0.941	MedianCytoplasmTextureCorrelationW2300256	Healthy
TRUE	MedianCellsGranularity15W1	Continuous	3715	0, 0.142, 0.551, 0.097, 0.1	24.76	0	0.062	10.115	0.225	3.648	55/13788 (0.4%)	0.94	MedianNucleiGranularity15W1	Healthy
TRUE	MedianCytoplasmRadialDistributionZernikeMagnitudeW15	Continuous	9091	0.003, 0.004, 0.004, 0.004, 0.003	60.59	0	0.003	0.024	0.001	0.262	55/13788 (0.4%)	0.94	MedianCytoplasmRadialDistributionZernikeMagnitudeW8	Healthy
TRUE	MedianCytoplasmRadialDistributionZernikeMagnitudeW8	Continuous	9091	0.006, 0.006, 0.006, 0.006, 0.005	60.59	0	0.005	0.05	0.001	0.262	55/13788 (0.4%)	0.94	MedianCytoplasmRadialDistributionZernikeMagnitudeW15	Healthy
TRUE	MedianCytoplasmRadialDistributionZernikeMagnitudeW31	Continuous	9091	0.002, 0.003, 0.003, 0.003, 0.003	60.59	0	0.008	0.03	0.002	0.275	55/13788 (0.4%)	0.939	MedianCytoplasmRadialDistributionZernikeMagnitudeW34	Healthy
TRUE	MedianCytoplasmRadialDistributionZernikeMagnitudeW34	Continuous	9091	0.003, 0.004, 0.004, 0.004, 0.004	60.59	0	0.007	0.022	0.002	0.236	55/13788 (0.4%)	0.939	MedianCytoplasmRadialDistributionZernikeMagnitudeW31	Healthy
TRUE	MedianCytoplasmRadialDistributionZernikeMagnitudeW40	Continuous	9091	0.002, 0.002, 0.002, 0.002, 0.002	60.59	0	0.003	0.012	0.001	0.218	55/13788 (0.4%)	0.938	MedianCytoplasmRadialDistributionZernikeMagnitudeW35	Healthy
TRUE	MedianCytoplasmTextureCorrelationW5303256	Continuous	9074	0.691, 0.679, 0.709, 0.683, 0.783	60.48	0	0.832	1	0.063	0.075	55/13788 (0.4%)	0.938	MedianCytoplasmTextureCorrelationW5302256	Healthy
TRUE	MedianCytoplasmRadialDistributionZernikeMagnitudeW48	Continuous	9091	0.001, 0.001, 0.001, 0.001, 0.001	60.59	0	0.002	0.007	0	0.219	55/13788 (0.4%)	0.937	MedianCytoplasmRadialDistributionZernikeMagnitudeW58	Healthy
TRUE	MedianCytoplasmRadialDistributionZernikeMagnitudeW58	Continuous	9091	0.001, 0.001, 0.001, 0.001, 0.001	60.59	0	0.001	0.004	0	0.223	55/13788 (0.4%)	0.937	MedianCytoplasmRadialDistributionZernikeMagnitudeW48	Healthy
TRUE	MedianCytoplasmIntensityMaxIntensityEdgeW5	Continuous	6526	0.045, 0.044, 0.051, 0.042, 0.065	43.5	0.002	0.082	1	0.033	0.407	55/13788 (0.4%)	0.937	MedianNucleiRadialDistributionZernikeMagnitudeW573	Healthy
TRUE	MedianCytoplasmRadialDistributionFracAtDW24of5	Continuous	6961	0, 0.005, 0.02, 0.013, 0.04	46.4	0	0.104	0.373	0.065	0.628	55/13788 (0.4%)	0.937	MedianCytoplasmRadialDistributionRadialCVW44of5	Healthy
TRUE	MedianCytoplasmRadialDistributionZernikeMagnitudeW62	Continuous	9091	0.007, 0.007, 0.007, 0.007, 0.01	60.59	0	0.009	0.111	0.004	0.393	55/13788 (0.4%)	0.935	MedianCytoplasmIntensityMeanIntensityW5	Healthy
TRUE	MedianCellsGranularity4W4	Continuous	9083	0.633, 1.045, 0.61, 1.099, 1.743	60.54	0	2.583	14.266	1.253	0.485	55/13788 (0.4%)	0.935	MedianNucleiGranularity4W4	Healthy
TRUE	MedianCellsGranularity11W1	Continuous	8545	0.43, 0.355, 0.623, 0.536, 0.489	56.96	0	0.313	10.851	0.369	1.179	55/13788 (0.4%)	0.934	MedianNucleiGranularity11W1	Healthy
TRUE	MedianCytoplasmRadialDistributionZernikeMagnitudeW24	Continuous	9091	0.002, 0.002, 0.002, 0.002, 0.002	60.59	0	0.002	0.012	0	0.263	55/13788 (0.4%)	0.934	MedianCytoplasmRadialDistributionZernikeMagnitudeW15	Healthy
TRUE	MedianCytoplasmTextureContrastW5300256	Continuous	8808	0.525, 0.514, 0.642, 0.5, 1	58.71	0	2.347	858.5	7.256	3.091	55/13788 (0.4%)	0.933	MedianCytoplasmIntensityStdIntensityEdgeW5	Healthy
TRUE	MedianCytoplasmRadialDistributionZernikeMagnitudeW37	Continuous	9091	0.004, 0.004, 0.004, 0.004, 0.003	60.59	0	0.006	0.021	0.001	0.225	55/13788 (0.4%)	0.931	MedianCytoplasmRadialDistributionZernikeMagnitudeW44	Healthy
TRUE	MedianCytoplasmRadialDistributionZernikeMagnitudeW3	Continuous	9091	0.013, 0.013, 0.014, 0.013, 0.012	60.59	0	0.011	0.095	0.003	0.245	55/13788 (0.4%)	0.931	MedianCytoplasmRadialDistributionZernikeMagnitudeW8	Healthy
TRUE	MedianCellsGranularity4W3	Continuous	9087	2.25, 3.626, 2.754, 2.745, 5.863	60.57	0	2.392	18.57	1.226	0.513	55/13788 (0.4%)	0.93	MedianNucleiGranularity4W3	Healthy
TRUE	MedianCellsAreaShapeCompactness	Continuous	9091	1.41, 1.446, 1.48, 1.447, 1.378	60.59	0.926	2.68	4.66	0.525	0.196	55/13788 (0.4%)	0.928	MedianCellsAreaShapeFormFactor	Healthy
TRUE	MedianCellsAreaShapeFormFactor	Continuous	9091	0.709, 0.692, 0.676, 0.691, 0.726	60.59	0.217	0.395	1.08	0.113	0.286	55/13788 (0.4%)	0.928	MedianCellsAreaShapeCompactness	Healthy
TRUE	MedianCytoplasmIntensityMinIntensityEdgeW5	Continuous	2928	0.023, 0.023, 0.025, 0.021, 0.024	19.52	0.001	0.01	0.274	0.009	0.87	55/13788 (0.4%)	0.927	MedianCytoplasmIntensityLowerQuartileIntensityW5	Healthy
TRUE	MedianCytoplasmRadialDistributionZernikeMagnitudeW39	Continuous	9091	0.002, 0.002, 0.002, 0.002, 0.002	60.59	0	0.004	0.015	0.001	0.262	55/13788 (0.4%)	0.927	MedianCytoplasmRadialDistributionZernikeMagnitudeW46	Healthy
TRUE	MedianCytoplasmRadialDistributionZernikeMagnitudeW46	Continuous	9091	0.001, 0.001, 0.001, 0.001, 0.001	60.59	0	0.003	0.008	0.001	0.246	55/13788 (0.4%)	0.927	MedianCytoplasmRadialDistributionZernikeMagnitudeW39	Healthy
TRUE	MedianCytoplasmTextureCorrelationW2301256	Continuous	9087	0.634, 0.658, 0.663, 0.678, 0.746	60.57	-0.303	0.796	1	0.059	0.074	55/13788 (0.4%)	0.925	MedianCytoplasmTextureCorrelationW2302256	Healthy
TRUE	MedianCytoplasmRadialDistributionZernikeMagnitudeW19	Continuous	9091	0.002, 0.002, 0.002, 0.002, 0.002	60.59	0	0.001	0.013	0	0.303	55/13788 (0.4%)	0.922	MedianCytoplasmRadialDistributionZernikeMagnitudeW29	Healthy
TRUE	MedianCytoplasmRadialDistributionZernikeMagnitudeW29	Continuous	9091	0.002, 0.002, 0.002, 0.002, 0.002	60.59	0	0.001	0.008	0	0.315	55/13788 (0.4%)	0.922	MedianCytoplasmRadialDistributionZernikeMagnitudeW19	Healthy
TRUE	MedianCytoplasmRadialDistributionZernikeMagnitudeW43	Continuous	9091	0.002, 0.002, 0.002, 0.002, 0.002	60.59	0	0.003	0.011	0.001	0.241	55/13788 (0.4%)	0.918	MedianCytoplasmRadialDistributionZernikeMagnitudeW39	Healthy
TRUE	MedianCytoplasmRadialDistributionZernikeMagnitudeW47	Continuous	9091	0.002, 0.001, 0.001, 0.001, 0.001	60.59	0	0.002	0.007	0.001	0.236	55/13788 (0.4%)	0.918	MedianCytoplasmRadialDistributionZernikeMagnitudeW56	Healthy
TRUE	MedianCytoplasmRadialDistributionZernikeMagnitudeW56	Continuous	9091	0.001, 0.001, 0.001, 0.001, 0.001	60.59	0	0.002	0.005	0	0.231	55/13788 (0.4%)	0.918	MedianCytoplasmRadialDistributionZernikeMagnitudeW47	Healthy
TRUE	MedianCytoplasmTextureInfoMeas1W4302256	Continuous	9076	-0.167, -0.186, -0.193, -0.232, -0.283	60.49	-0.369	-0.24	0	0.029	-0.12	55/13788 (0.4%)	0.916	MedianCytoplasmTextureInfoMeas1W4303256	Healthy
TRUE	MedianCytoplasmTextureInfoMeas1W4303256	Continuous	9056	-0.145, -0.153, -0.155, -0.19, -0.225	60.36	-0.735	-0.197	0	0.028	-0.14	55/13788 (0.4%)	0.916	MedianCytoplasmTextureInfoMeas1W4302256	Healthy
TRUE	MedianCytoplasmIntensityMADIntensityW4	Continuous	4797	0.001, 0.002, 0.002, 0.002, 0.002	31.97	0	0.009	0.024	0.003	0.389	55/13788 (0.4%)	0.916	MedianCytoplasmIntensityStdIntensityW4	Healthy
TRUE	MedianCytoplasmTextureInfoMeas1W4300256	Continuous	9066	-0.171, -0.183, -0.203, -0.236, -0.262	60.43	-0.857	-0.253	0	0.033	-0.13	55/13788 (0.4%)	0.916	MedianCytoplasmTextureInfoMeas1W4303256	Healthy
TRUE	MedianCytoplasmRadialDistributionZernikeMagnitudeW55	Continuous	9091	0.001, 0.001, 0.001, 0.001, 0.001	60.59	0	0.002	0.006	0	0.232	55/13788 (0.4%)	0.915	MedianCytoplasmRadialDistributionZernikeMagnitudeW46	Healthy
TRUE	MedianCytoplasmIntensityMaxIntensityEdgeW2	Continuous	6480	0.099, 0.101, 0.102, 0.1, 0.108	43.19	0.004	0.128	0.453	0.029	0.231	55/13788 (0.4%)	0.914	MedianCytoplasmIntensityStdIntensityEdgeW2	Healthy
TRUE	MedianCellsGranularity3W1	Continuous	9080	3.116, 3.132, 3.393, 3.139, 4.395	60.52	0	5.575	35.409	2.003	0.359	55/13788 (0.4%)	0.914	MedianNucleiGranularity3W1	Healthy
TRUE	MedianCytoplasmRadialDistributionZernikeMagnitudeW57	Continuous	9091	0.001, 0.001, 0.001, 0.001, 0.001	60.59	0	0.002	0.005	0	0.225	55/13788 (0.4%)	0.914	MedianCytoplasmRadialDistributionZernikeMagnitudeW48	Healthy
TRUE	MedianCytoplasmRadialDistributionZernikeMagnitudeW51	Continuous	9091	0.001, 0.001, 0.001, 0.001, 0.001	60.59	0	0.002	0.006	0	0.236	55/13788 (0.4%)	0.913	MedianCytoplasmRadialDistributionZernikeMagnitudeW43	Healthy
TRUE	MedianCellsAreaShapeSolidity	Continuous	9005	0.925, 0.917, 0.913, 0.92, 0.93	60.02	0.625	0.77	0.966	0.059	0.076	55/13788 (0.4%)	0.91	MedianCellsAreaShapeCompactness	Healthy
TRUE	MedianCytoplasmTextureCorrelationW4300256	Continuous	9075	0.441, 0.481, 0.519, 0.556, 0.567	60.49	-0.227	0.785	1	0.109	0.138	55/13788 (0.4%)	0.908	MedianCytoplasmTextureCorrelationW4303256	Healthy
TRUE	MedianCytoplasmTextureCorrelationW4303256	Continuous	9076	0.365, 0.396, 0.409, 0.466, 0.485	60.49	-0.333	0.68	1	0.109	0.161	55/13788 (0.4%)	0.908	MedianCytoplasmTextureCorrelationW4300256	Healthy
TRUE	MedianCytoplasmRadialDistributionZernikeMagnitudeW52	Continuous	9091	0.001, 0.001, 0.001, 0.001, 0.001	60.59	0	0.002	0.006	0	0.222	55/13788 (0.4%)	0.908	MedianCytoplasmRadialDistributionZernikeMagnitudeW57	Healthy
TRUE	MedianCytoplasmTextureCorrelationW4302256	Continuous	9062	0.458, 0.484, 0.518, 0.552, 0.589	60.4	-0.012	0.765	1	0.1	0.131	55/13788 (0.4%)	0.905	MedianCytoplasmTextureCorrelationW4303256	Healthy
TRUE	MedianCellsGranularity12W4	Continuous	5298	0, 0.576, 0.217, 0.284, 1.271	35.31	0	0.444	6.496	0.696	1.567	55/13788 (0.4%)	0.905	MedianNucleiGranularity12W4	Healthy
TRUE	MedianCytoplasmRadialDistributionZernikeMagnitudeW1	Continuous	9091	0.008, 0.009, 0.01, 0.01, 0.009	60.59	0	0.011	0.053	0.003	0.239	55/13788 (0.4%)	0.903	MedianCytoplasmRadialDistributionZernikeMagnitudeW4	Healthy
TRUE	MedianCytoplasmRadialDistributionZernikeMagnitudeW4	Continuous	9091	0.01, 0.011, 0.011, 0.01, 0.011	60.59	0	0.009	0.029	0.002	0.235	55/13788 (0.4%)	0.903	MedianCytoplasmRadialDistributionZernikeMagnitudeW1	Healthy
TRUE	MedianCytoplasmRadialDistributionZernikeMagnitudeW11	Continuous	9091	0.003, 0.003, 0.004, 0.004, 0.004	60.59	0	0.002	0.015	0.001	0.29	55/13788 (0.4%)	0.901	MedianCytoplasmRadialDistributionZernikeMagnitudeW19	Healthy
TRUE	MedianCellsAreaShapeExtent	Continuous	8851	0.647, 0.637, 0.635, 0.64, 0.645	58.99	0.28	0.508	0.75	0.052	0.103	55/13788 (0.4%)	0.9	MedianCellsAreaShapeSolidity	Healthy
TRUE	MedianCellsGranularity3W4	Continuous	9087	0.673, 0.982, 0.977, 0.901, 1.419	60.57	0	2.331	18.845	0.885	0.38	55/13788 (0.4%)	0.898	MedianNucleiGranularity3W4	Healthy
TRUE	MedianCytoplasmRadialDistributionZernikeMagnitudeW5	Continuous	9091	0.006, 0.006, 0.006, 0.006, 0.006	60.59	0	0.004	0.024	0.001	0.284	55/13788 (0.4%)	0.892	MedianCytoplasmRadialDistributionZernikeMagnitudeW11	Healthy
TRUE	MedianCytoplasmIntensityIntegratedIntensityW2	Continuous	9091	13.836, 15.647, 15.822, 15.198, 13.244	60.59	0.192	93.223	595.608	41.308	0.443	55/13788 (0.4%)	0.892	MedianCytoplasmIntensityIntegratedIntensityW4	Healthy
TRUE	MedianCytoplasmIntensityIntegratedIntensityW4	Continuous	9091	4.703, 5.338, 5.419, 5.153, 4.326	60.59	0.13	86.942	644.056	42.804	0.492	55/13788 (0.4%)	0.892	MedianCytoplasmIntensityIntegratedIntensityW2	Healthy
TRUE	MedianCellsAreaShapeZernike00	Continuous	9078	0.637, 0.627, 0.619, 0.626, 0.659	60.51	0.224	0.428	0.865	0.078	0.181	55/13788 (0.4%)	0.892	MedianCellsAreaShapeExtent	Healthy
TRUE	MedianCytoplasmTextureCorrelationW4301256	Continuous	9084	0.355, 0.405, 0.386, 0.451, 0.499	60.55	-0.148	0.674	1	0.11	0.163	55/13788 (0.4%)	0.891	MedianCytoplasmTextureCorrelationW4300256	Healthy
TRUE	MedianCytoplasmIntensityIntegratedIntensityEdgeW5	Continuous	9091	5.982, 5.967, 6.814, 5.556, 6.42	60.59	0.104	11.588	106.563	4.892	0.422	55/13788 (0.4%)	0.891	MedianCytoplasmIntensityUpperQuartileIntensityW5	Healthy
TRUE	MedianCytoplasmRadialDistributionZernikeMagnitudeW14	Continuous	9091	0.006, 0.006, 0.006, 0.006, 0.006	60.59	0	0.004	0.015	0.001	0.293	55/13788 (0.4%)	0.89	MedianCytoplasmRadialDistributionZernikeMagnitudeW23	Healthy
TRUE	MedianCytoplasmRadialDistributionZernikeMagnitudeW23	Continuous	9091	0.004, 0.004, 0.004, 0.004, 0.004	60.59	0	0.002	0.007	0.001	0.301	55/13788 (0.4%)	0.89	MedianCytoplasmRadialDistributionZernikeMagnitudeW14	Healthy
TRUE	MedianCytoplasmIntensityMinIntensityEdgeW2	Continuous	3634	0.053, 0.054, 0.054, 0.052, 0.053	24.22	0.002	0.026	0.168	0.012	0.471	55/13788 (0.4%)	0.888	MedianCytoplasmIntensityLowerQuartileIntensityW2	Healthy
TRUE	MedianCytoplasmRadialDistributionZernikeMagnitudeW17	Continuous	9091	0.005, 0.004, 0.004, 0.004, 0.004	60.59	0	0.003	0.013	0.001	0.24	55/13788 (0.4%)	0.887	MedianCytoplasmRadialDistributionZernikeMagnitudeW26	Healthy
TRUE	MedianCytoplasmRadialDistributionZernikeMagnitudeW26	Continuous	9091	0.003, 0.003, 0.003, 0.003, 0.003	60.59	0	0.002	0.009	0.001	0.257	55/13788 (0.4%)	0.887	MedianCytoplasmRadialDistributionZernikeMagnitudeW17	Healthy
TRUE	MedianCellsAreaShapeMedianRadius	Continuous	63	5.385, 5.099, 5, 5.657, 5.521	0.42	1.414	5.183	9.055	0.363	0.07	55/13788 (0.4%)	0.883	MedianCellsAreaShapeMeanRadius	Healthy
TRUE	MedianCytoplasmRadialDistributionZernikeMagnitudeW10	Continuous	9091	0.006, 0.006, 0.006, 0.006, 0.006	60.59	0	0.004	0.02	0.001	0.265	55/13788 (0.4%)	0.883	MedianCytoplasmRadialDistributionZernikeMagnitudeW5	Healthy
TRUE	MedianCytoplasmCorrelationKW4W5	Continuous	9091	1.316, 1.225, 1.376, 1.209, 1.646	60.59	0.162	0.72	35.487	0.439	0.61	55/13788 (0.4%)	0.882	MedianNucleiCorrelationKW4W5	Healthy
TRUE	MedianCytoplasmCorrelationKW2W4	Continuous	9091	0.342, 0.348, 0.352, 0.347, 0.319	60.59	0.121	0.828	3.092	0.283	0.342	55/13788 (0.4%)	0.882	MedianCytoplasmCorrelationKW4W2	Healthy
TRUE	MedianCytoplasmCorrelationKW4W2	Continuous	9091	2.867, 2.812, 2.78, 2.836, 3.064	60.59	0.303	1.278	7.995	0.671	0.525	55/13788 (0.4%)	0.882	MedianCytoplasmCorrelationKW2W4	Healthy
TRUE	MedianCytoplasmRadialDistributionZernikeMagnitudeW18	Continuous	9091	0.004, 0.004, 0.004, 0.004, 0.004	60.59	0	0.003	0.013	0.001	0.273	55/13788 (0.4%)	0.881	MedianCytoplasmRadialDistributionZernikeMagnitudeW28	Healthy
TRUE	MedianCytoplasmRadialDistributionZernikeMagnitudeW28	Continuous	9091	0.003, 0.003, 0.002, 0.003, 0.003	60.59	0	0.002	0.009	0	0.287	55/13788 (0.4%)	0.881	MedianCytoplasmRadialDistributionZernikeMagnitudeW18	Healthy
TRUE	MedianCytoplasmIntensityMinIntensityEdgeW4	Continuous	1734	0.02, 0.021, 0.021, 0.02, 0.019	11.56	0.001	0.027	0.204	0.007	0.271	55/13788 (0.4%)	0.881	MedianCytoplasmIntensityLowerQuartileIntensityW4	Healthy
TRUE	MedianCytoplasmTextureSumVarianceW2301256	Continuous	9086	13.498, 16.347, 16.144, 17.023, 28.872	60.56	0	119.661	914.158	67.682	0.566	55/13788 (0.4%)	0.879	MedianCytoplasmTextureSumVarianceW2303256	Healthy
TRUE	MedianCellsGranularity2W1	Continuous	9084	1.868, 1.921, 2.041, 1.809, 2.41	60.55	0	2.742	37.343	1.331	0.485	55/13788 (0.4%)	0.878	MedianNucleiGranularity2W1	Healthy
TRUE	MedianCytoplasmRadialDistributionZernikeMagnitudeW36	Continuous	9091	0.003, 0.003, 0.003, 0.003, 0.003	60.59	0	0.005	0.018	0.001	0.249	55/13788 (0.4%)	0.878	MedianCytoplasmRadialDistributionZernikeMagnitudeW33	Healthy
TRUE	MedianCytoplasmRadialDistributionZernikeMagnitudeW16	Continuous	9091	0.004, 0.004, 0.004, 0.004, 0.004	60.59	0	0.003	0.018	0.001	0.225	55/13788 (0.4%)	0.877	MedianCytoplasmRadialDistributionZernikeMagnitudeW25	Healthy
TRUE	MedianCytoplasmRadialDistributionZernikeMagnitudeW25	Continuous	9091	0.003, 0.003, 0.003, 0.003, 0.003	60.59	0	0.002	0.012	0.001	0.255	55/13788 (0.4%)	0.877	MedianCytoplasmRadialDistributionZernikeMagnitudeW16	Healthy
TRUE	MedianCytoplasmRadialDistributionZernikeMagnitudeW7	Continuous	9091	0.011, 0.011, 0.01, 0.011, 0.01	60.59	0	0.007	0.031	0.002	0.267	55/13788 (0.4%)	0.876	MedianCytoplasmRadialDistributionZernikeMagnitudeW14	Healthy
TRUE	MedianCytoplasmRadialDistributionZernikeMagnitudeW9	Continuous	9091	0.006, 0.006, 0.006, 0.006, 0.006	60.59	0	0.005	0.028	0.001	0.209	55/13788 (0.4%)	0.875	MedianCytoplasmIntensityUpperQuartileIntensityW2	Healthy
TRUE	MedianCytoplasmTextureAngularSecondMomentW4300256	Continuous	9024	0.285, 0.261, 0.252, 0.243, 0.235	60.15	0	0.048	1	0.077	1.613	55/13788 (0.4%)	0.873	MedianCytoplasmTextureAngularSecondMomentW2300256	Healthy
TRUE	MedianCellsGranularity8W4	Continuous	8906	0.168, 0.86, 0, 0.771, 3.549	59.36	0	1.523	8.934	1.077	0.707	55/13788 (0.4%)	0.873	MedianNucleiGranularity8W4	Healthy
TRUE	MedianCytoplasmRadialDistributionZernikeMagnitudeW22	Continuous	9091	0.004, 0.004, 0.004, 0.003, 0.004	60.59	0	0.002	0.014	0.001	0.272	55/13788 (0.4%)	0.871	MedianCytoplasmRadialDistributionZernikeMagnitudeW17	Healthy
TRUE	MedianCytoplasmRadialDistributionZernikeMagnitudeW13	Continuous	9091	0.005, 0.005, 0.005, 0.005, 0.005	60.59	0	0.004	0.024	0.001	0.23	55/13788 (0.4%)	0.868	MedianCytoplasmRadialDistributionZernikeMagnitudeW21	Healthy
TRUE	MedianCytoplasmRadialDistributionZernikeMagnitudeW21	Continuous	9091	0.003, 0.004, 0.004, 0.003, 0.004	60.59	0	0.003	0.01	0.001	0.243	55/13788 (0.4%)	0.868	MedianCytoplasmRadialDistributionZernikeMagnitudeW13	Healthy
TRUE	MedianCytoplasmRadialDistributionZernikeMagnitudeW27	Continuous	9091	0.003, 0.003, 0.003, 0.003, 0.003	60.59	0	0.002	0.01	0.001	0.278	55/13788 (0.4%)	0.866	MedianCytoplasmRadialDistributionZernikeMagnitudeW22	Healthy
TRUE	MedianCellsGranularity3W3	Continuous	9091	2.264, 2.882, 2.241, 2.446, 3.488	60.59	0	1.92	28.172	0.928	0.483	55/13788 (0.4%)	0.864	MedianNucleiGranularity3W3	Healthy
TRUE	MedianCytoplasmRadialDistributionZernikeMagnitudeW42	Continuous	9091	0.001, 0.001, 0.001, 0.002, 0.001	60.59	0	0.003	0.009	0.001	0.251	55/13788 (0.4%)	0.863	MedianCytoplasmRadialDistributionZernikeMagnitudeW43	Healthy
TRUE	MedianCytoplasmIntensityIntegratedIntensityEdgeW4	Continuous	9091	4.59, 4.849, 4.932, 4.822, 4.045	60.59	0.128	19.343	85.572	7.413	0.383	55/13788 (0.4%)	0.857	MedianCytoplasmIntensityMaxIntensityEdgeW4	Healthy
TRUE	MedianCytoplasmIntensityIntegratedIntensityW5	Continuous	9091	6.285, 6.77, 7.729, 6.234, 6.825	60.59	0.106	52.504	504.605	28.219	0.537	55/13788 (0.4%)	0.857	MedianCytoplasmIntensityIntegratedIntensityW4	Healthy
TRUE	MedianCytoplasmRadialDistributionZernikeMagnitudeW50	Continuous	9091	0.001, 0.001, 0.001, 0.001, 0.001	60.59	0	0.002	0.005	0	0.231	55/13788 (0.4%)	0.846	MedianCytoplasmRadialDistributionZernikeMagnitudeW51	Healthy
TRUE	MedianCellsGranularity12W1	Continuous	7324	0, 0.11, 0.351, 0.4, 0.362	48.82	0	0.181	8.304	0.277	1.528	55/13788 (0.4%)	0.845	MedianNucleiGranularity12W1	Healthy
TRUE	MedianCellsGranularity13W1	Continuous	5838	0, 0.369, 0.137, 0.319, 0.168	38.91	0	0.113	10.049	0.247	2.19	55/13788 (0.4%)	0.844	MedianNucleiGranularity13W1	Healthy
TRUE	MedianCytoplasmIntensityIntegratedIntensityEdgeW2	Continuous	9091	13.354, 14.329, 14.347, 13.874, 12.642	60.59	0.189	20.214	74.424	5.009	0.248	55/13788 (0.4%)	0.843	MedianCytoplasmIntensityIntegratedIntensityW2	Healthy
TRUE	MedianCytoplasmIntensityMassDisplacementW2	Continuous	9091	1.124, 1.127, 1.161, 1.292, 1.586	60.59	0.084	3.242	6.739	0.91	0.281	55/13788 (0.4%)	0.838	MedianCytoplasmIntensityMassDisplacementW5	Healthy
TRUE	MedianCytoplasmIntensityMassDisplacementW5	Continuous	9091	1.48, 1.478, 1.576, 1.846, 2.595	60.59	0.075	4.519	15.138	1.512	0.335	55/13788 (0.4%)	0.838	MedianCytoplasmIntensityMassDisplacementW2	Healthy
TRUE	MedianCellsGranularity2W4	Continuous	9091	0.792, 0.857, 0.886, 0.859, 1.083	60.59	0.009	2.029	39.115	0.668	0.329	55/13788 (0.4%)	0.834	MedianNucleiGranularity2W4	Healthy
TRUE	MedianCytoplasmCorrelationCostesW2W4	Continuous	13	1, 0.998, NA, 0.994, 0.907	0.09	0.082	1	1	0.01	0.01	55/13788 (0.4%)	0.822	MedianNucleiCorrelationCostesW2W4	Healthy
TRUE	MedianCellsGranularity2W3	Continuous	9091	2.653, 2.732, 2.444, 2.972, 2.872	60.59	0.055	1.708	33.18	0.701	0.411	55/13788 (0.4%)	0.82	MedianCellsGranularity3W3	Healthy
TRUE	MedianCellsAreaShapeEccentricity	Continuous	9091	0.708, 0.694, 0.709, 0.692, 0.674	60.59	0.364	0.799	0.968	0.041	0.051	55/13788 (0.4%)	0.819	MedianCellsAreaShapeZernike00	Healthy
TRUE	MedianCytoplasmRadialDistributionZernikeMagnitudeW32	Continuous	9091	0.006, 0.006, 0.006, 0.006, 0.007	60.59	0	0.014	0.058	0.004	0.308	55/13788 (0.4%)	0.818	MedianCytoplasmIntensityUpperQuartileIntensityW4	Healthy
TRUE	MedianCytoplasmRadialDistributionZernikeMagnitudeW12	Continuous	9091	0.004, 0.004, 0.004, 0.005, 0.005	60.59	0	0.004	0.017	0.001	0.225	55/13788 (0.4%)	0.813	MedianCytoplasmRadialDistributionZernikeMagnitudeW13	Healthy
TRUE	MedianCytoplasmTextureInfoMeas1W4301256	Continuous	9045	-0.136, -0.153, -0.15, -0.182, -0.224	60.29	-0.912	-0.195	0	0.029	-0.148	55/13788 (0.4%)	0.813	MedianCytoplasmTextureInfoMeas1W4300256	Healthy
TRUE	MedianCellsGranularity10W3	Continuous	8125	0.533, 2.139, 0, 0.845, 2.024	54.16	0	0.951	14.505	0.962	1.012	55/13788 (0.4%)	0.808	MedianNucleiGranularity10W3	Healthy
TRUE	MedianCytoplasmTextureContrastW5303256	Continuous	8848	0.621, 0.647, 0.8, 0.6, 1.524	58.97	0	3.859	692.491	9.846	2.551	55/13788 (0.4%)	0.802	MedianCytoplasmTextureContrastW5300256	Healthy
TRUE	MedianCytoplasmRadialDistributionZernikeMagnitudeW20	Continuous	9091	0.003, 0.003, 0.003, 0.003, 0.004	60.59	0	0.002	0.015	0.001	0.266	55/13788 (0.4%)	0.801	MedianCytoplasmRadialDistributionZernikeMagnitudeW25	Healthy
TRUE	MedianCytoplasmCorrelationRWCW2W5	Continuous	9091	0.867, 0.862, 0.924, 0.864, 0.926	60.59	0.355	0.827	0.977	0.065	0.079	55/13788 (0.4%)	0.797	MedianCytoplasmCorrelationRWCW5W2	Healthy
TRUE	MedianCytoplasmCorrelationRWCW5W2	Continuous	9091	0.874, 0.867, 0.927, 0.87, 0.927	60.59	0.514	0.891	0.977	0.037	0.042	55/13788 (0.4%)	0.797	MedianCytoplasmCorrelationRWCW2W5	Healthy
TRUE	MedianCytoplasmRadialDistributionMeanFracW25of5	Continuous	5846	1, 0.996, 0.996, 0.934, 1.004	38.97	0.912	0.996	1.005	0.005	0.005	55/13788 (0.4%)	0.794	MedianCytoplasmRadialDistributionMeanFracW55of5	Healthy
TRUE	MedianCytoplasmRadialDistributionMeanFracW55of5	Continuous	5699	1, 0.999, 0.998, 0.994, 0.885	37.99	0.826	0.995	1.013	0.008	0.008	55/13788 (0.4%)	0.794	MedianCytoplasmRadialDistributionMeanFracW25of5	Healthy
TRUE	MedianCytoplasmRadialDistributionZernikeMagnitudeW2	Continuous	9091	0.016, 0.015, 0.016, 0.016, 0.019	60.59	0	0.017	0.051	0.003	0.206	55/13788 (0.4%)	0.79	MedianCytoplasmIntensityUpperQuartileIntensityW2	Healthy
TRUE	MedianCytoplasmRadialDistributionZernikeMagnitudeW6	Continuous	9091	0.008, 0.008, 0.009, 0.008, 0.008	60.59	0	0.007	0.044	0.002	0.247	55/13788 (0.4%)	0.786	MedianCytoplasmIntensityUpperQuartileIntensityW2	Healthy
TRUE	MedianCytoplasmIntensityMassDisplacementW4	Continuous	9091	0.689, 0.754, 0.775, 0.946, 0.961	60.59	0.137	2.324	7.495	0.785	0.338	55/13788 (0.4%)	0.783	MedianCytoplasmIntensityMassDisplacementW5	Healthy
TRUE	MedianCellsGranularity9W3	Continuous	8741	1.413, 1.365, 0, 2.456, 2.602	58.26	0	1.312	11.482	1.087	0.829	55/13788 (0.4%)	0.759	Granularity9W3	Healthy
TRUE	MedianCellsGranularity10W4	Continuous	7618	0.119, 1.305, 0.163, 0.433, 2.255	50.78	0	0.778	12.685	0.839	1.078	55/13788 (0.4%)	0.759	MedianNucleiGranularity10W4	Healthy
TRUE	MedianCytoplasmCorrelationCostesW4W2	Continuous	180	1, 0.993, NA, 1, 0.999	1.2	0.648	1	1	0.005	0.005	55/13788 (0.4%)	0.755	MedianNucleiCorrelationCostesW4W2	Healthy
TRUE	MedianCytoplasmCorrelationRWCW5W4	Continuous	9091	0.843, 0.881, 0.858, 0.828, 0.838	60.59	0.404	0.906	0.981	0.037	0.041	55/13788 (0.4%)	0.75	MedianCytoplasmCorrelationRWCW2W4	Healthy
TRUE	MedianCytoplasmCorrelationCorrelationW4W5	Continuous	9091	0.679, 0.671, 0.661, 0.725, 0.769	60.59	0.02	0.65	0.943	0.075	0.116	55/13788 (0.4%)	0.747	MedianNucleiCorrelationCorrelationW4W5	Healthy
TRUE	MedianCytoplasmCorrelationCorrelationW2W4	Continuous	9091	0.52, 0.488, 0.461, 0.563, 0.696	60.59	-0.112	0.533	0.921	0.09	0.169	55/13788 (0.4%)	0.742	MedianCytoplasmCorrelationCorrelationW4W5	Healthy
TRUE	MedianCellsNeighborsNumberOfNeighbors1	Continuous	13	1, 2, 0, 0.5, 3	0.09	0	3.286	6	1.153	0.351	55/13788 (0.4%)	0.729	MedianCellsNeighborsPercentTouching1	Healthy
TRUE	MedianCellsNeighborsPercentTouching1	Continuous	8183	24.851, 24.67, 26.667, 25.113, 27.419	54.54	0	62.91	100	22.754	0.362	55/13788 (0.4%)	0.729	MedianCellsNeighborsNumberOfNeighbors1	Healthy
TRUE	MedianCytoplasmCorrelationCostesW5W2	Continuous	417	1, NA, 1, 0.217, 1	2.78	0.205	1	1	0.015	0.015	55/13788 (0.4%)	0.714	MedianNucleiCorrelationCostesW5W2	Healthy
TRUE	MedianCellsGranularity9W4	Continuous	8492	0.297, 0.94, 0, 0.499, 4.27	56.6	0	1.088	7.049	0.937	0.861	55/13788 (0.4%)	0.713	Granularity9W4	Healthy
TRUE	MedianCytoplasmCorrelationRWCW4W5	Continuous	9091	0.849, 0.886, 0.863, 0.835, 0.85	60.59	0.309	0.835	0.979	0.071	0.084	55/13788 (0.4%)	0.709	MedianCytoplasmCorrelationRWCW5W4	Healthy
TRUE	MedianCytoplasmCorrelationCostesW2W5	Continuous	29	1, NA, 0.497, 0.942, 0.688	0.19	0.497	1	1	0.007	0.007	55/13788 (0.4%)	0.705	MedianNucleiCorrelationCostesW2W5	Healthy
TRUE	MedianCytoplasmCorrelationCorrelationW2W5	Continuous	9091	0.71, 0.665, 0.692, 0.717, 0.783	60.59	-0.212	0.748	0.899	0.068	0.091	55/13788 (0.4%)	0.696	MedianNucleiCorrelationCorrelationW2W5	Healthy
TRUE	MedianCellsAreaShapeZernike77	Continuous	9091	0.006, 0.005, 0.006, 0.006, 0.006	60.59	0.002	0.005	0.024	0	0.085	55/13788 (0.4%)	0.69	MedianCellsAreaShapeZernike99	Healthy
TRUE	MedianCellsAreaShapeZernike99	Continuous	9091	0.004, 0.004, 0.004, 0.004, 0.004	60.59	0.002	0.003	0.024	0	0.11	55/13788 (0.4%)	0.69	MedianCellsAreaShapeZernike77	Healthy
TRUE	MedianCellsAreaShapeZernike42	Continuous	9091	0.02, 0.021, 0.022, 0.02, 0.02	60.59	0.002	0.03	0.062	0.004	0.125	55/13788 (0.4%)	0.689	MedianCellsAreaShapeEccentricity	Healthy
TRUE	MedianCytoplasmCorrelationOverlapW2W5	Continuous	9091	0.994, 0.993, 0.993, 0.993, 0.987	60.59	0.91	0.97	0.998	0.012	0.012	55/13788 (0.4%)	0.656	MedianNucleiCorrelationOverlapW2W5	Healthy
TRUE	MedianCellsAreaShapeZernike22	Continuous	9091	0.07, 0.066, 0.066, 0.067, 0.065	60.59	0.021	0.053	0.09	0.005	0.099	55/13788 (0.4%)	0.654	MedianCellsAreaShapeSolidity	Healthy
TRUE	MedianCytoplasmCorrelationOverlapW2W4	Continuous	9091	0.992, 0.991, 0.991, 0.991, 0.991	60.59	0.916	0.954	0.999	0.015	0.016	55/13788 (0.4%)	0.65	MedianCytoplasmCorrelationOverlapW4W5	Healthy
TRUE	MedianCytoplasmCorrelationOverlapW4W5	Continuous	9091	0.994, 0.993, 0.992, 0.993, 0.984	60.59	0.891	0.958	0.997	0.015	0.015	55/13788 (0.4%)	0.65	MedianCytoplasmCorrelationOverlapW2W4	Healthy
TRUE	MedianCellsGranularity11W3	Continuous	7072	0.479, 2.486, 0, 0.65, 1.275	47.14	0	0.689	18.98	0.851	1.235	55/13788 (0.4%)	0.638	MedianCellsGranularity12W3	Healthy
TRUE	MedianCellsGranularity12W3	Continuous	5875	0, 1.038, 1.227, 0.2, 1.424	39.16	0	0.519	7.491	0.768	1.479	55/13788 (0.4%)	0.638	MedianCellsGranularity11W3	Healthy
TRUE	MedianCytoplasmRadialDistributionRadialCVW23of5	Continuous	5	0, 0.072, NA, 0.108, 0.052	0.03	0	0	0.108	0.002	57.517	55/13788 (0.4%)	0.626	MedianCytoplasmRadialDistributionFracAtDW23of5	Healthy
TRUE	MedianCellsAreaShapeZernike31	Continuous	9091	0.017, 0.018, 0.019, 0.018, 0.017	60.59	0.007	0.031	0.042	0.005	0.155	55/13788 (0.4%)	0.601	MedianCellsAreaShapeSolidity	Healthy
TRUE	MedianCellsGranularity13W4	Continuous	4506	0.109, 0.269, 0.008, 0, 1.064	30.03	0	0.376	5.68	0.66	1.753	55/13788 (0.4%)	0.595	MedianNucleiGranularity13W4	Healthy
TRUE	MedianCellsGranularity11W4	Continuous	6433	0, 0.586, 0.533, 1.35, 0.516	42.88	0	0.573	8.064	0.768	1.342	55/13788 (0.4%)	0.59	MedianCellsGranularity12W3	Healthy
TRUE	MedianCellsAreaShapeZernike44	Continuous	9091	0.023, 0.023, 0.024, 0.023, 0.021	60.59	0.01	0.02	0.039	0.001	0.06	55/13788 (0.4%)	0.586	MedianCellsAreaShapeZernike66	Healthy
TRUE	MedianCellsAreaShapeZernike66	Continuous	9091	0.011, 0.011, 0.011, 0.011, 0.01	60.59	0.003	0.011	0.015	0	0.043	55/13788 (0.4%)	0.586	MedianCellsAreaShapeZernike44	Healthy
TRUE	MedianCellsAreaShapeZernike64	Continuous	9091	0.01, 0.011, 0.011, 0.009, 0.009	60.59	0.004	0.014	0.034	0.002	0.112	55/13788 (0.4%)	0.582	MedianCellsAreaShapeZernike42	Healthy
TRUE	MedianCytoplasmCorrelationMandersW4W2	Continuous	2259	1, NA, 0.99, 0.998, 0.982	15.06	0.897	0.998	1	0.007	0.007	55/13788 (0.4%)	0.571	MedianCytoplasmCorrelationMandersW4W5	Healthy
TRUE	MedianCellsAreaShapeZernike86	Continuous	9091	0.006, 0.006, 0.006, 0.006, 0.006	60.59	0.003	0.008	0.018	0.001	0.102	55/13788 (0.4%)	0.57	MedianCellsAreaShapeZernike64	Healthy
TRUE	MedianCellsAreaShapeZernike55	Continuous	9091	0.009, 0.01, 0.01, 0.01, 0.01	60.59	0.003	0.008	0.027	0.001	0.084	55/13788 (0.4%)	0.566	MedianCellsAreaShapeZernike77	Healthy
TRUE	MedianCellsAreaShapeZernike88	Continuous	9091	0.006, 0.006, 0.006, 0.007, 0.006	60.59	0.004	0.007	0.022	0	0.056	55/13788 (0.4%)	0.532	MedianCellsAreaShapeZernike66	Healthy
TRUE	MedianCellsAreaShapeOrientation	Continuous	9091	-2.661, 0.42, -2.703, 0.722, 10.602	60.59	-85.608	-0.699	69.248	4.437	-6.346	55/13788 (0.4%)	0.532	MedianNucleiAreaShapeOrientation	Healthy
TRUE	MedianCellsGranularity14W4	Continuous	3934	0, 0.544, 0.514, 0.132, 0.031	26.22	0	0.345	5.765	0.642	1.86	55/13788 (0.4%)	0.52	MedianNucleiGranularity14W4	Healthy
TRUE	MedianCellsAreaShapeZernike33	Continuous	9091	0.019, 0.019, 0.019, 0.021, 0.021	60.59	0.006	0.017	0.042	0.001	0.084	55/13788 (0.4%)	0.516	MedianCellsAreaShapeZernike55	Healthy
TRUE	MedianCellsAreaShapeZernike20	Continuous	9091	0.162, 0.16, 0.161, 0.16, 0.156	60.59	0.061	0.149	0.173	0.007	0.044	55/13788 (0.4%)	0.491	MedianCellsNeighborsFirstClosestObjectNumber1	Healthy
TRUE	MedianCytoplasmRadialDistributionMeanFracW45of5	Continuous	3985	1, 0.996, 1, 0.998, 0.997	26.56	0.881	1	1.031	0.004	0.004	55/13788 (0.4%)	0.431	MedianCytoplasmRadialDistributionMeanFracW55of5	Healthy
TRUE	MedianCytoplasmCorrelationMandersW2W4	Continuous	59	1, NA, 1, 0.998, 1	0.39	0.996	1	1	0	0	55/13788 (0.4%)	0.429	MedianCytoplasmRadialDistributionMeanFracW23of5	Healthy
TRUE	MedianCellsAreaShapeZernike11	Continuous	9091	0.06, 0.062, 0.06, 0.061, 0.063	60.59	0.012	0.053	0.12	0.005	0.086	55/13788 (0.4%)	0.426	MedianCellsAreaShapeEccentricity	Healthy
TRUE	MedianCellsAreaShapeZernike80	Continuous	9091	0.006, 0.005, 0.006, 0.006, 0.005	60.59	0.003	0.006	0.034	0.001	0.088	55/13788 (0.4%)	0.397	MedianCellsNeighborsSecondClosestDistance1	Healthy
TRUE	MedianCellsGranularity14W3	Continuous	4176	0.39, 0, 0.713, 0.647, 0.444	27.83	0	0.367	8.566	0.675	1.841	55/13788 (0.4%)	0.396	MedianNucleiGranularity14W3	Healthy
TRUE	MedianCellsAreaShapeZernike97	Continuous	9091	0.005, 0.005, 0.005, 0.005, 0.005	60.59	0.001	0.006	0.03	0	0.074	55/13788 (0.4%)	0.39	MedianCellsAreaShapeZernike77	Healthy
TRUE	MedianCytoplasmCorrelationMandersW5W2	Continuous	201	1, NA, 1, 0.998, 0.996	1.34	0.98	1	1	0	0	55/13788 (0.4%)	0.365	MedianCytoplasmCorrelationMandersW4W2	Healthy
TRUE	MedianCellsGranularity13W3	Continuous	4884	0, 0.39, 0.258, 0.293, 0.174	32.55	0	0.425	8.156	0.699	1.647	55/13788 (0.4%)	0.36	MedianNucleiGranularity8W1	Healthy
TRUE	MedianCellsAreaShapeZernike51	Continuous	9091	0.015, 0.014, 0.015, 0.015, 0.015	60.59	0.003	0.015	0.028	0.001	0.053	55/13788 (0.4%)	0.35	MedianCellsAreaShapeZernike31	Healthy
TRUE	MedianCellsAreaShapeZernike95	Continuous	9091	0.005, 0.006, 0.005, 0.005, 0.005	60.59	0.001	0.006	0.015	0	0.061	55/13788 (0.4%)	0.347	MedianCellsNeighborsSecondClosestDistance1	Healthy
TRUE	MedianCellsAreaShapeZernike82	Continuous	9091	0.007, 0.007, 0.007, 0.007, 0.007	60.59	0.003	0.007	0.018	0	0.056	55/13788 (0.4%)	0.339	MedianCellsNeighborsFirstClosestDistance1	Healthy
TRUE	MedianCellsAreaShapeZernike53	Continuous	9091	0.014, 0.013, 0.013, 0.013, 0.014	60.59	0.005	0.015	0.023	0.001	0.062	55/13788 (0.4%)	0.316	MedianCellsAreaShapeZernike31	Healthy
TRUE	MedianCellsAreaShapeZernike75	Continuous	9091	0.008, 0.008, 0.008, 0.008, 0.008	60.59	0.002	0.009	0.017	0	0.058	55/13788 (0.4%)	0.308	MedianCellsAreaShapeZernike97	Healthy
TRUE	MedianCellsAreaShapeZernike84	Continuous	9091	0.007, 0.007, 0.007, 0.007, 0.007	60.59	0.003	0.007	0.026	0	0.055	55/13788 (0.4%)	0.3	MedianNucleiAreaShapeZernike84	Healthy
TRUE	MedianCellsAreaShapeZernike71	Continuous	9091	0.008, 0.008, 0.008, 0.009, 0.008	60.59	0.002	0.009	0.013	0	0.054	55/13788 (0.4%)	0.295	MedianCellsAreaShapeZernike31	Healthy
TRUE	MedianCellsAreaShapeZernike73	Continuous	9091	0.008, 0.008, 0.008, 0.008, 0.008	60.59	0.003	0.009	0.029	0.001	0.056	55/13788 (0.4%)	0.291	MedianCellsAreaShapeSolidity	Healthy
TRUE	MedianCellsAreaShapeZernike93	Continuous	9091	0.005, 0.005, 0.005, 0.005, 0.006	60.59	0.002	0.006	0.043	0	0.075	55/13788 (0.4%)	0.268	MedianCellsNeighborsSecondClosestDistance1	Healthy
TRUE	MedianCellsAreaShapeZernike60	Continuous	9091	0.01, 0.009, 0.01, 0.009, 0.011	60.59	0.003	0.01	0.04	0.001	0.077	55/13788 (0.4%)	0.268	MedianNucleiAreaShapeZernike60	Healthy
TRUE	MedianCytoplasmCorrelationCostesW4W5	Continuous	154	1, NA, 0.987, 0.504, 0.964	1.03	0.504	1	1	0.007	0.007	55/13788 (0.4%)	0.266	MedianNucleiCorrelationCostesW4W5	Healthy
TRUE	MedianCellsAreaShapeZernike91	Continuous	9091	0.005, 0.005, 0.005, 0.005, 0.005	60.59	0.002	0.006	0.023	0	0.062	55/13788 (0.4%)	0.256	MedianCellsAreaShapeSolidity	Healthy
TRUE	MedianCellsAreaShapeZernike40	Continuous	9091	0.022, 0.021, 0.022, 0.022, 0.025	60.59	0.008	0.021	0.044	0.002	0.08	55/13788 (0.4%)	0.251	MedianCellsAreaShapeZernike11	Healthy
TRUE	MedianCellsGranularity14W1	Continuous	4578	0, 0.219, 0.21, 0.557, 0.599	30.51	0	0.081	10.687	0.249	3.082	55/13788 (0.4%)	0.193	MedianNucleiGranularity10W4	Healthy
TRUE	MedianCellsAreaShapeZernike62	Continuous	9091	0.013, 0.013, 0.013, 0.012, 0.012	60.59	0.007	0.012	0.025	0.001	0.046	55/13788 (0.4%)	0.177	MedianNucleiAreaShapeZernike62	Healthy
TRUE	MedianNucleiCorrelationRWCW2W4	Continuous	9092	0.812, 0.844, 0.82, 0.811, 0.856	60.6	0.535	0.852	0.965	0.041	0.048	54/13788 (0.39%)	0.99	MedianNucleiCorrelationRWCW4W2	Healthy
TRUE	MedianCellsNeighborsFirstClosestObjectNumber1	Continuous	825	292.5, 314, 363.5, 247.5, 249	5.5	0	203.479	1052	84.304	0.414	54/13788 (0.39%)	0.99	CountCells	Healthy
TRUE	MedianNucleiAreaShapeMajorAxisLength	Continuous	9092	47.924, 47.538, 47.474, 47.272, 41.046	60.6	11.827	40.161	84.771	4.269	0.106	54/13788 (0.39%)	0.989	MedianNucleiAreaShapeMaxFeretDiameter	Healthy
TRUE	MedianNucleiAreaShapeMaxFeretDiameter	Continuous	2050	48.842, 49.036, 48.765, 49.04, 42.544	13.66	11.402	41.012	75.432	4.317	0.105	54/13788 (0.39%)	0.989	MedianNucleiAreaShapeMajorAxisLength	Healthy
TRUE	MedianNucleiTextureDifferenceEntropyW1301256	Continuous	9092	2.061, 2.062, 2.103, 1.957, 2.175	60.6	0.153	2.336	5.328	0.282	0.121	54/13788 (0.39%)	0.989	MedianNucleiTextureDifferenceEntropyW1302256	Healthy
TRUE	MedianNucleiTextureDifferenceEntropyW1302256	Continuous	9092	1.833, 1.837, 1.89, 1.772, 1.934	60.6	0.116	2.096	4.705	0.26	0.124	54/13788 (0.39%)	0.989	MedianNucleiTextureDifferenceEntropyW1301256	Healthy
TRUE	MedianNucleiTextureInverseDifferenceMomentW1301256	Continuous	9092	0.509, 0.503, 0.491, 0.53, 0.466	60.6	0.082	0.43	0.986	0.068	0.159	54/13788 (0.39%)	0.988	MedianNucleiTextureInverseDifferenceMomentW1302256	Healthy
TRUE	MedianNucleiTextureInverseDifferenceMomentW1302256	Continuous	9092	0.572, 0.569, 0.553, 0.589, 0.532	60.6	0.09	0.494	0.991	0.067	0.137	54/13788 (0.39%)	0.988	MedianNucleiTextureInverseDifferenceMomentW1301256	Healthy
TRUE	MedianNucleiTextureDifferenceEntropyW3300256	Continuous	9090	2.564, 2.838, 2.614, 2.646, 2.733	60.59	0	2.055	4.613	0.356	0.173	54/13788 (0.39%)	0.987	MedianNucleiTextureDifferenceEntropyW3302256	Healthy
TRUE	MedianNucleiTextureDifferenceEntropyW3302256	Continuous	9090	2.561, 2.87, 2.616, 2.642, 2.72	60.59	0	2.043	4.595	0.356	0.174	54/13788 (0.39%)	0.987	MedianNucleiTextureDifferenceEntropyW3300256	Healthy
TRUE	MedianNucleiAreaShapeArea	Continuous	1689	1285.5, 1227, 1203, 1203.5, 963	11.26	89	870.762	2188.5	184.732	0.212	54/13788 (0.39%)	0.987	MedianNucleiAreaShapeEquivalentDiameter	Healthy
TRUE	MedianNucleiAreaShapeEquivalentDiameter	Continuous	3551	40.457, 39.525, 39.137, 39.145, 35.016	23.67	10.644	33.101	47.886	3.589	0.108	54/13788 (0.39%)	0.987	MedianNucleiAreaShapeArea	Healthy
TRUE	MedianNucleiTextureEntropyW3300256	Continuous	9090	6.835, 7.521, 7.016, 7.029, 7.274	60.59	0	5.768	10.021	0.799	0.139	54/13788 (0.39%)	0.987	MedianNucleiTextureSumEntropyW3300256	Healthy
TRUE	MedianNucleiTextureSumEntropyW3300256	Continuous	9090	4.895, 5.289, 4.997, 5.009, 5.178	60.59	0	4.171	7.015	0.509	0.122	54/13788 (0.39%)	0.987	MedianNucleiTextureEntropyW3300256	Healthy
TRUE	MedianNucleiTextureInverseDifferenceMomentW1300256	Continuous	9092	0.569, 0.571, 0.555, 0.595, 0.536	60.6	0.087	0.492	0.987	0.068	0.138	54/13788 (0.39%)	0.987	MedianNucleiTextureInverseDifferenceMomentW1303256	Healthy
TRUE	MedianNucleiTextureInverseDifferenceMomentW1303256	Continuous	9092	0.507, 0.505, 0.49, 0.536, 0.467	60.6	0.083	0.43	0.99	0.068	0.159	54/13788 (0.39%)	0.987	MedianNucleiTextureInverseDifferenceMomentW1300256	Healthy
TRUE	MedianNucleiTextureDifferenceEntropyW1303256	Continuous	9092	2.079, 2.055, 2.109, 1.962, 2.176	60.6	0.135	2.333	4.913	0.28	0.12	54/13788 (0.39%)	0.987	MedianNucleiTextureDifferenceEntropyW1302256	Healthy
TRUE	MedianNucleiTextureDifferenceEntropyW1300256	Continuous	9092	1.839, 1.844, 1.888, 1.755, 1.921	60.6	0.146	2.099	4.859	0.263	0.125	54/13788 (0.39%)	0.987	MedianNucleiTextureDifferenceEntropyW1301256	Healthy
TRUE	MedianNucleiRadialDistributionZernikeMagnitudeW544	Continuous	9092	0.001, 0.001, 0.001, 0.001, 0.001	60.6	0	0.002	0.048	0.001	0.483	54/13788 (0.39%)	0.985	MedianNucleiRadialDistributionZernikeMagnitudeW588	Healthy
TRUE	MedianNucleiRadialDistributionZernikeMagnitudeW588	Continuous	9092	0, 0, 0, 0, 0	60.6	0	0	0.015	0	0.573	54/13788 (0.39%)	0.985	MedianNucleiRadialDistributionZernikeMagnitudeW544	Healthy
TRUE	MedianNucleiRadialDistributionZernikeMagnitudeW577	Continuous	9092	0, 0, 0, 0, 0	60.6	0	0	0.013	0	0.5	54/13788 (0.39%)	0.984	MedianNucleiRadialDistributionZernikeMagnitudeW599	Healthy
TRUE	MedianNucleiRadialDistributionZernikeMagnitudeW599	Continuous	9092	0, 0, 0, 0, 0	60.6	0	0	0.009	0	0.52	54/13788 (0.39%)	0.984	MedianNucleiRadialDistributionZernikeMagnitudeW577	Healthy
TRUE	MedianNucleiIntensityMaxIntensityEdgeW1	Continuous	3784	0.05, 0.049, 0.052, 0.045, 0.055	25.22	0.011	0.056	1	0.04	0.72	54/13788 (0.39%)	0.984	MedianNucleiIntensityMaxIntensityW1	Healthy
TRUE	MedianNucleiIntensityMaxIntensityW1	Continuous	4645	0.065, 0.064, 0.066, 0.058, 0.069	30.96	0.012	0.076	1	0.042	0.547	54/13788 (0.39%)	0.984	MedianNucleiIntensityMaxIntensityEdgeW1	Healthy
TRUE	MedianNucleiTextureInverseDifferenceMomentW3300256	Continuous	9089	0.427, 0.354, 0.403, 0.413, 0.36	60.58	0.099	0.506	1	0.08	0.158	54/13788 (0.39%)	0.984	MedianNucleiTextureInverseDifferenceMomentW3301256	Healthy
TRUE	MedianNucleiTextureInverseDifferenceMomentW3301256	Continuous	9089	0.354, 0.282, 0.332, 0.343, 0.293	60.58	0.075	0.437	1	0.082	0.187	54/13788 (0.39%)	0.984	MedianNucleiTextureInverseDifferenceMomentW3300256	Healthy
TRUE	MedianNucleiTextureInverseDifferenceMomentW3303256	Continuous	9089	0.356, 0.275, 0.338, 0.341, 0.292	60.58	0.07	0.44	1	0.082	0.187	54/13788 (0.39%)	0.984	MedianNucleiTextureInverseDifferenceMomentW3300256	Healthy
TRUE	MedianNucleiTextureEntropyW1300256	Continuous	9092	5.151, 5.177, 5.267, 4.928, 5.495	60.6	0.172	5.663	8.7	0.568	0.1	54/13788 (0.39%)	0.984	MedianNucleiTextureSumEntropyW1300256	Healthy
TRUE	MedianNucleiTextureSumEntropyW1300256	Continuous	9092	3.748, 3.765, 3.849, 3.658, 3.988	60.6	0.146	3.997	6.733	0.344	0.086	54/13788 (0.39%)	0.984	MedianNucleiTextureEntropyW1300256	Healthy
TRUE	MedianNucleiTextureInverseDifferenceMomentW3302256	Continuous	9087	0.424, 0.351, 0.404, 0.415, 0.353	60.57	0.086	0.508	1	0.08	0.158	54/13788 (0.39%)	0.984	MedianNucleiTextureInverseDifferenceMomentW3301256	Healthy
TRUE	MedianNucleiCorrelationCostesW4W5	Continuous	9	1, NA, 0.987, 0.5, 0.942	0.06	0.5	1	1	0.007	0.007	54/13788 (0.39%)	0.983	MedianCytoplasmCorrelationCostesW5W4	Healthy
TRUE	MedianNucleiIntensityLowerQuartileIntensityW1	Continuous	6205	0.038, 0.038, 0.04, 0.035, 0.04	41.36	0.01	0.045	0.945	0.033	0.729	54/13788 (0.39%)	0.983	MedianNucleiIntensityMaxIntensityEdgeW1	Healthy
TRUE	MedianNucleiAreaShapeMaximumRadius	Continuous	278	16.125, 15.732, 15.62, 15.811, 14.318	1.85	4.131	13.125	19.105	1.475	0.112	54/13788 (0.39%)	0.983	MedianNucleiAreaShapeMeanRadius	Healthy
TRUE	MedianNucleiAreaShapeMeanRadius	Continuous	9092	6.142, 5.938, 5.97, 6.003, 5.441	60.6	1.861	5.08	7.249	0.54	0.106	54/13788 (0.39%)	0.983	MedianNucleiAreaShapeMaximumRadius	Healthy
TRUE	MedianNucleiRadialDistributionZernikeMagnitudeW560	Continuous	9092	0, 0.001, 0.001, 0, 0.001	60.6	0	0.001	0.068	0.001	0.944	54/13788 (0.39%)	0.983	MedianNucleiRadialDistributionZernikeMagnitudeW586	Healthy
TRUE	MedianNucleiRadialDistributionZernikeMagnitudeW586	Continuous	9092	0, 0, 0, 0, 0	60.6	0	0	0.028	0	0.739	54/13788 (0.39%)	0.983	MedianNucleiRadialDistributionZernikeMagnitudeW560	Healthy
TRUE	MedianNucleiRadialDistributionMeanFracW53of5	Continuous	9092	0.992, 1.021, 1.01, 1.011, 1.025	60.6	0.896	1.02	1.102	0.017	0.017	54/13788 (0.39%)	0.982	MedianNucleiRadialDistributionMeanFracW55of5	Healthy
TRUE	MedianNucleiRadialDistributionMeanFracW55of5	Continuous	9092	1.01, 0.977, 0.99, 0.989, 0.971	60.6	0.89	0.978	1.06	0.019	0.019	54/13788 (0.39%)	0.982	MedianNucleiRadialDistributionMeanFracW53of5	Healthy
TRUE	MedianNucleiGranularity16W4	Continuous	2910	0, 0, 2.365, 0.397, 0.205	19.4	0	0.286	6.577	0.614	2.148	54/13788 (0.39%)	0.982	MedianCellsGranularity16W4	Healthy
TRUE	MedianNucleiTextureInfoMeas2W1300256	Continuous	9092	0.835, 0.836, 0.85, 0.839, 0.879	60.6	0.009	0.841	0.999	0.048	0.058	54/13788 (0.39%)	0.981	MedianNucleiTextureInfoMeas2W1302256	Healthy
TRUE	MedianNucleiTextureInfoMeas2W1302256	Continuous	9092	0.838, 0.84, 0.852, 0.832, 0.875	60.6	0.016	0.842	0.999	0.048	0.057	54/13788 (0.39%)	0.981	MedianNucleiTextureInfoMeas2W1300256	Healthy
TRUE	MedianNucleiRadialDistributionZernikeMagnitudeW593	Continuous	9092	0, 0, 0, 0, 0	60.6	0	0	0.019	0	0.563	54/13788 (0.39%)	0.98	MedianNucleiRadialDistributionZernikeMagnitudeW595	Healthy
TRUE	MedianNucleiRadialDistributionZernikeMagnitudeW595	Continuous	9092	0, 0, 0, 0, 0	60.6	0	0	0.007	0	0.429	54/13788 (0.39%)	0.98	MedianNucleiRadialDistributionZernikeMagnitudeW593	Healthy
TRUE	MedianNucleiRadialDistributionMeanFracW43of5	Continuous	9092	0.998, 1.007, 1, 1.001, 1.023	60.6	0.915	1.039	1.12	0.026	0.025	54/13788 (0.39%)	0.98	MedianNucleiRadialDistributionMeanFracW45of5	Healthy
TRUE	MedianNucleiRadialDistributionMeanFracW45of5	Continuous	9092	1.003, 0.991, 1, 0.999, 0.971	60.6	0.855	0.951	1.072	0.03	0.032	54/13788 (0.39%)	0.98	MedianNucleiRadialDistributionMeanFracW43of5	Healthy
TRUE	MedianNucleiIntensityMaxIntensityEdgeW3	Continuous	5647	0.115, 0.135, 0.126, 0.115, 0.116	37.64	0.003	0.092	0.605	0.032	0.353	54/13788 (0.39%)	0.98	MedianNucleiIntensityMaxIntensityW3	Healthy
TRUE	MedianNucleiIntensityMaxIntensityW3	Continuous	6090	0.159, 0.191, 0.171, 0.164, 0.166	40.59	0.003	0.106	0.71	0.043	0.404	54/13788 (0.39%)	0.98	MedianNucleiIntensityMaxIntensityEdgeW3	Healthy
TRUE	MedianNucleiIntensityLowerQuartileIntensityW3	Continuous	7331	0.078, 0.092, 0.087, 0.078, 0.077	48.86	0.002	0.065	0.557	0.024	0.37	54/13788 (0.39%)	0.98	MedianNucleiIntensityMaxIntensityEdgeW3	Healthy
TRUE	MedianNucleiRadialDistributionZernikeMagnitudeW282	Continuous	9092	0.001, 0.001, 0.001, 0.001, 0.001	60.6	0	0.001	0.022	0	0.33	54/13788 (0.39%)	0.98	MedianNucleiRadialDistributionZernikeMagnitudeW286	Healthy
TRUE	MedianNucleiRadialDistributionZernikeMagnitudeW286	Continuous	9092	0.001, 0.001, 0.001, 0.001, 0.001	60.6	0	0.001	0.019	0	0.325	54/13788 (0.39%)	0.98	MedianNucleiRadialDistributionZernikeMagnitudeW282	Healthy
TRUE	MedianNucleiGranularity15W4	Continuous	2987	0, 0.391, 0.386, 0.016, 0.055	19.91	0	0.281	5.948	0.596	2.118	54/13788 (0.39%)	0.979	MedianCellsGranularity15W4	Healthy
TRUE	MedianNucleiTextureContrastW3300256	Continuous	9074	7.99, 12.05, 8.282, 8.657, 10.189	60.48	0	4.011	156.988	6.567	1.637	54/13788 (0.39%)	0.979	MedianNucleiTextureSumVarianceW3300256	Healthy
TRUE	MedianNucleiTextureSumVarianceW3300256	Continuous	9090	83.196, 131.137, 92.43, 105.919, 111.758	60.59	0	35.087	1542.91	64.686	1.844	54/13788 (0.39%)	0.979	MedianNucleiTextureContrastW3300256	Healthy
TRUE	MedianNucleiIntensityMinIntensityEdgeW1	Continuous	2645	0.022, 0.022, 0.023, 0.02, 0.023	17.63	0.01	0.027	0.575	0.024	0.883	54/13788 (0.39%)	0.979	MedianNucleiIntensityLowerQuartileIntensityW1	Healthy
TRUE	MedianNucleiRadialDistributionMeanFracW32of4	Continuous	9092	1.131, 1.152, 1.131, 1.143, 1.184	60.6	0.965	1.09	1.265	0.035	0.032	54/13788 (0.39%)	0.979	MedianNucleiRadialDistributionMeanFracW34of4	Healthy
TRUE	MedianNucleiRadialDistributionMeanFracW34of4	Continuous	9092	0.914, 0.893, 0.91, 0.901, 0.872	60.6	0.803	0.935	1.011	0.025	0.026	54/13788 (0.39%)	0.979	MedianNucleiRadialDistributionMeanFracW32of4	Healthy
TRUE	MedianNucleiRadialDistributionZernikeMagnitudeW264	Continuous	9092	0.001, 0.001, 0.001, 0.001, 0.001	60.6	0	0.001	0.037	0	0.369	54/13788 (0.39%)	0.979	MedianNucleiRadialDistributionZernikeMagnitudeW286	Healthy
TRUE	MedianNucleiRadialDistributionZernikeMagnitudeW573	Continuous	9092	0, 0, 0, 0, 0	60.6	0	0.001	0.011	0	0.426	54/13788 (0.39%)	0.978	MedianNucleiRadialDistributionZernikeMagnitudeW595	Healthy
TRUE	MedianNucleiTextureInfoMeas2W3300256	Continuous	9090	0.941, 0.951, 0.943, 0.949, 0.953	60.59	0	0.888	0.997	0.049	0.055	54/13788 (0.39%)	0.978	MedianNucleiTextureInfoMeas2W3302256	Healthy
TRUE	MedianNucleiTextureInfoMeas2W3302256	Continuous	9090	0.939, 0.95, 0.942, 0.948, 0.955	60.59	0	0.891	0.996	0.049	0.054	54/13788 (0.39%)	0.978	MedianNucleiTextureInfoMeas2W3300256	Healthy
TRUE	MedianNucleiGranularity16W3	Continuous	2732	0, 0.262, 0.513, 1.269, 1.085	18.21	0	0.286	6.603	0.643	2.246	54/13788 (0.39%)	0.977	MedianCellsGranularity16W3	Healthy
TRUE	MedianNucleiRadialDistributionMeanFracW23of5	Continuous	9092	1.017, 1.043, 1.03, 1.025, 1.031	60.6	0.921	0.973	1.132	0.026	0.026	54/13788 (0.39%)	0.977	MedianNucleiRadialDistributionMeanFracW25of5	Healthy
TRUE	MedianNucleiRadialDistributionMeanFracW25of5	Continuous	9092	0.988, 0.953, 0.97, 0.976, 0.965	60.6	0.841	1.034	1.103	0.029	0.028	54/13788 (0.39%)	0.977	MedianNucleiRadialDistributionMeanFracW23of5	Healthy
TRUE	MedianNucleiRadialDistributionZernikeMagnitudeW260	Continuous	9092	0.001, 0.001, 0.001, 0.001, 0.001	60.6	0	0.001	0.047	0	0.416	54/13788 (0.39%)	0.976	MedianNucleiRadialDistributionZernikeMagnitudeW264	Healthy
TRUE	MedianNucleiRadialDistributionZernikeMagnitudeW540	Continuous	9092	0.001, 0.001, 0.001, 0.001, 0.001	60.6	0	0.002	0.101	0.001	0.681	54/13788 (0.39%)	0.976	MedianNucleiRadialDistributionZernikeMagnitudeW586	Healthy
TRUE	MedianNucleiCorrelationRWCW2W5	Continuous	9092	0.891, 0.907, 0.927, 0.892, 0.951	60.6	0.601	0.919	0.976	0.029	0.031	54/13788 (0.39%)	0.976	MedianNucleiCorrelationRWCW5W2	Healthy
TRUE	MedianNucleiCorrelationRWCW5W2	Continuous	9092	0.894, 0.911, 0.93, 0.894, 0.952	60.6	0.598	0.922	0.978	0.028	0.031	54/13788 (0.39%)	0.976	MedianNucleiCorrelationRWCW2W5	Healthy
TRUE	MedianNucleiAreaShapePerimeter	Continuous	3995	144.974, 144.524, 143.871, 145.868, 126.468	26.63	33.556	120.217	252.345	12.873	0.107	54/13788 (0.39%)	0.976	MedianNucleiAreaShapeMaxFeretDiameter	Healthy
TRUE	MedianNucleiRadialDistributionFracAtDW12of4	Continuous	9052	0.179, 0.181, 0.18, 0.18, 0.186	60.33	0.062	0.184	0.237	0.007	0.037	54/13788 (0.39%)	0.976	MedianNucleiRadialDistributionFracAtDW14of4	Healthy
TRUE	MedianNucleiRadialDistributionFracAtDW14of4	Continuous	9057	0.427, 0.423, 0.426, 0.43, 0.415	60.37	0.283	0.414	0.712	0.014	0.034	54/13788 (0.39%)	0.976	MedianNucleiRadialDistributionFracAtDW12of4	Healthy
TRUE	MedianNucleiRadialDistributionMeanFracW21of5	Continuous	9092	1.023, 1.066, 1.049, 1.046, 1.062	60.6	0.871	0.963	1.259	0.041	0.042	54/13788 (0.39%)	0.976	MedianNucleiRadialDistributionMeanFracW22of5	Healthy
TRUE	MedianNucleiRadialDistributionMeanFracW22of5	Continuous	9092	1.025, 1.064, 1.049, 1.039, 1.058	60.6	0.893	0.968	1.203	0.036	0.037	54/13788 (0.39%)	0.976	MedianNucleiRadialDistributionMeanFracW21of5	Healthy
TRUE	MedianNucleiGranularity15W3	Continuous	2856	0, 1.107, 1.195, 0.068, 0.565	19.04	0	0.289	8.314	0.615	2.124	54/13788 (0.39%)	0.975	MedianCellsGranularity15W3	Healthy
TRUE	MedianNucleiRadialDistributionZernikeMagnitudeW553	Continuous	9092	0.001, 0.001, 0.001, 0.001, 0.001	60.6	0	0.001	0.02	0	0.414	54/13788 (0.39%)	0.975	MedianNucleiRadialDistributionZernikeMagnitudeW575	Healthy
TRUE	MedianNucleiRadialDistributionZernikeMagnitudeW575	Continuous	9092	0, 0, 0, 0, 0	60.6	0	0.001	0.013	0	0.467	54/13788 (0.39%)	0.975	MedianNucleiRadialDistributionZernikeMagnitudeW553	Healthy
TRUE	MedianNucleiTextureInfoMeas2W1301256	Continuous	9092	0.745, 0.744, 0.755, 0.736, 0.8	60.6	0.023	0.753	0.999	0.057	0.076	54/13788 (0.39%)	0.975	MedianNucleiTextureInfoMeas2W1303256	Healthy
TRUE	MedianNucleiTextureInfoMeas2W1303256	Continuous	9092	0.739, 0.738, 0.758, 0.74, 0.803	60.6	0.01	0.754	1	0.057	0.076	54/13788 (0.39%)	0.975	MedianNucleiTextureInfoMeas2W1301256	Healthy
TRUE	MedianNucleiTextureSumVarianceW1302256	Continuous	9092	12.338, 12.167, 13.661, 10.905, 17.299	60.6	0.018	24.834	5357.25	137.432	5.534	54/13788 (0.39%)	0.975	MedianNucleiTextureSumVarianceW1303256	Healthy
TRUE	MedianNucleiTextureSumVarianceW1303256	Continuous	9092	10.915, 11.179, 12.36, 9.904, 16.231	60.6	0.02	22.673	6496.99	137.13	6.048	54/13788 (0.39%)	0.975	MedianNucleiTextureSumVarianceW1302256	Healthy
TRUE	MedianNucleiIntensityMADIntensityW3	Continuous	4624	0.009, 0.013, 0.011, 0.01, 0.012	30.82	0	0.007	0.058	0.003	0.469	54/13788 (0.39%)	0.974	MedianNucleiIntensityStdIntensityW3	Healthy
TRUE	MedianNucleiIntensityStdIntensityW3	Continuous	9092	0.019, 0.024, 0.02, 0.021, 0.023	60.6	0	0.011	0.087	0.006	0.498	54/13788 (0.39%)	0.974	MedianNucleiIntensityMADIntensityW3	Healthy
TRUE	MedianNucleiGranularity7W1	Continuous	9039	8.457, 9.31, 9.915, 13.751, 12.544	60.25	0	4.349	20.48	2.541	0.584	54/13788 (0.39%)	0.973	MedianCellsGranularity7W1	Healthy
TRUE	MedianNucleiRadialDistributionZernikeMagnitudeW531	Continuous	9092	0.001, 0.001, 0.001, 0.001, 0.001	60.6	0	0.002	0.049	0.001	0.494	54/13788 (0.39%)	0.972	MedianNucleiRadialDistributionZernikeMagnitudeW575	Healthy
TRUE	MedianNucleiRadialDistributionMeanFracW31of4	Continuous	9092	1.129, 1.162, 1.143, 1.152, 1.194	60.6	0.945	1.107	1.338	0.041	0.037	54/13788 (0.39%)	0.972	MedianNucleiRadialDistributionMeanFracW32of4	Healthy
TRUE	MedianNucleiRadialDistributionZernikeMagnitudeW522	Continuous	9092	0.003, 0.004, 0.004, 0.003, 0.004	60.6	0	0.005	0.114	0.002	0.429	54/13788 (0.39%)	0.972	MedianNucleiRadialDistributionZernikeMagnitudeW544	Healthy
TRUE	MedianNucleiRadialDistributionZernikeMagnitudeW542	Continuous	9092	0.001, 0.001, 0.001, 0.001, 0.001	60.6	0	0.002	0.102	0.001	0.747	54/13788 (0.39%)	0.972	MedianNucleiRadialDistributionZernikeMagnitudeW586	Healthy
TRUE	MedianNucleiRadialDistributionZernikeMagnitudeW280	Continuous	9092	0.001, 0.001, 0.001, 0.001, 0.001	60.6	0	0.001	0.024	0	0.384	54/13788 (0.39%)	0.971	MedianNucleiRadialDistributionZernikeMagnitudeW282	Healthy
TRUE	MedianNucleiTextureInfoMeas2W3301256	Continuous	9090	0.898, 0.912, 0.899, 0.911, 0.922	60.59	0	0.826	0.997	0.06	0.073	54/13788 (0.39%)	0.97	MedianNucleiTextureInfoMeas2W3303256	Healthy
TRUE	MedianNucleiTextureInfoMeas2W3303256	Continuous	9090	0.895, 0.914, 0.906, 0.906, 0.922	60.59	0	0.828	0.998	0.059	0.072	54/13788 (0.39%)	0.97	MedianNucleiTextureInfoMeas2W3301256	Healthy
TRUE	MedianNucleiRadialDistributionZernikeMagnitudeW511	Continuous	9092	0.003, 0.003, 0.003, 0.003, 0.004	60.6	0	0.004	0.076	0.002	0.405	54/13788 (0.39%)	0.97	MedianNucleiRadialDistributionZernikeMagnitudeW555	Healthy
TRUE	MedianNucleiRadialDistributionZernikeMagnitudeW555	Continuous	9092	0, 0, 0, 0, 0.001	60.6	0	0.001	0.017	0	0.449	54/13788 (0.39%)	0.97	MedianNucleiRadialDistributionZernikeMagnitudeW511	Healthy
TRUE	MedianNucleiRadialDistributionMeanFracW41of5	Continuous	9092	0.993, 1.004, 0.997, 0.997, 1.021	60.6	0.777	1.043	1.221	0.036	0.034	54/13788 (0.39%)	0.97	MedianNucleiRadialDistributionMeanFracW42of5	Healthy
TRUE	MedianNucleiRadialDistributionMeanFracW42of5	Continuous	9092	0.996, 1.006, 0.998, 1, 1.023	60.6	0.854	1.042	1.205	0.032	0.031	54/13788 (0.39%)	0.97	MedianNucleiRadialDistributionMeanFracW41of5	Healthy
TRUE	MedianNucleiRadialDistributionZernikeMagnitudeW533	Continuous	9092	0.001, 0.001, 0.001, 0.001, 0.001	60.6	0	0.001	0.025	0.001	0.422	54/13788 (0.39%)	0.97	MedianNucleiRadialDistributionZernikeMagnitudeW599	Healthy
TRUE	MedianNucleiIntensityMinIntensityEdgeW3	Continuous	3903	0.056, 0.059, 0.062, 0.054, 0.047	26.01	0.001	0.044	0.451	0.017	0.379	54/13788 (0.39%)	0.969	MedianNucleiIntensityLowerQuartileIntensityW3	Healthy
TRUE	MedianNucleiRadialDistributionMeanFracW51of5	Continuous	9092	0.992, 1.033, 1.017, 1.023, 1.037	60.6	0.831	1.03	1.191	0.027	0.026	54/13788 (0.39%)	0.969	MedianNucleiRadialDistributionMeanFracW52of5	Healthy
TRUE	MedianNucleiRadialDistributionMeanFracW52of5	Continuous	9092	0.992, 1.03, 1.018, 1.019, 1.038	60.6	0.859	1.028	1.134	0.024	0.023	54/13788 (0.39%)	0.969	MedianNucleiRadialDistributionMeanFracW51of5	Healthy
TRUE	MedianNucleiRadialDistributionFracAtDW43of5	Continuous	9064	0.187, 0.189, 0.187, 0.187, 0.194	60.41	0.086	0.196	0.276	0.006	0.033	54/13788 (0.39%)	0.969	MedianNucleiRadialDistributionFracAtDW45of5	Healthy
TRUE	MedianNucleiRadialDistributionFracAtDW45of5	Continuous	9062	0.391, 0.386, 0.39, 0.391, 0.371	60.4	0.258	0.365	0.634	0.015	0.042	54/13788 (0.39%)	0.969	MedianNucleiRadialDistributionFracAtDW43of5	Healthy
TRUE	MedianNucleiRadialDistributionZernikeMagnitudeW551	Continuous	9092	0.001, 0.001, 0.001, 0.001, 0.001	60.6	0	0.001	0.012	0	0.378	54/13788 (0.39%)	0.969	MedianNucleiRadialDistributionZernikeMagnitudeW571	Healthy
TRUE	MedianNucleiRadialDistributionZernikeMagnitudeW571	Continuous	9092	0, 0, 0, 0, 0	60.6	0	0.001	0.007	0	0.401	54/13788 (0.39%)	0.969	MedianNucleiRadialDistributionZernikeMagnitudeW551	Healthy
TRUE	MedianNucleiRadialDistributionFracAtDW32of4	Continuous	9058	0.179, 0.182, 0.178, 0.179, 0.189	60.37	0.064	0.174	0.216	0.007	0.042	54/13788 (0.39%)	0.969	MedianNucleiRadialDistributionFracAtDW34of4	Healthy
TRUE	MedianNucleiRadialDistributionFracAtDW34of4	Continuous	9045	0.435, 0.426, 0.435, 0.433, 0.415	60.29	0.323	0.442	0.712	0.014	0.032	54/13788 (0.39%)	0.969	MedianNucleiRadialDistributionFracAtDW32of4	Healthy
TRUE	MedianNucleiAreaShapeMinFeretDiameter	Continuous	5949	34.031, 33.519, 33.543, 33.898, 30.602	39.65	9	27.805	41.475	3.075	0.111	54/13788 (0.39%)	0.968	MedianNucleiAreaShapeMaximumRadius	Healthy
TRUE	MedianNucleiRadialDistributionMeanFracW11of4	Continuous	9092	1.133, 1.152, 1.152, 1.139, 1.162	60.6	0.992	1.179	1.445	0.033	0.028	54/13788 (0.39%)	0.968	MedianNucleiRadialDistributionMeanFracW12of4	Healthy
TRUE	MedianNucleiRadialDistributionMeanFracW12of4	Continuous	9092	1.118, 1.131, 1.133, 1.119, 1.143	60.6	0.991	1.154	1.344	0.026	0.023	54/13788 (0.39%)	0.968	MedianNucleiRadialDistributionMeanFracW11of4	Healthy
TRUE	MedianNucleiGranularity5W1	Continuous	9064	9.119, 11.196, 8.736, 7.369, 12.766	60.41	0	15.961	32.478	4.523	0.283	54/13788 (0.39%)	0.967	MedianCellsGranularity5W1	Healthy
TRUE	MedianNucleiRadialDistributionZernikeMagnitudeW597	Continuous	9092	0, 0, 0, 0, 0	60.6	0	0	0.015	0	0.575	54/13788 (0.39%)	0.967	MedianNucleiRadialDistributionZernikeMagnitudeW575	Healthy
TRUE	MedianNucleiGranularity6W1	Continuous	9052	14.503, 12.024, 11.229, 12.784, 11.781	60.33	0	10.115	24.173	2.823	0.279	54/13788 (0.39%)	0.966	MedianCellsGranularity6W1	Healthy
TRUE	MedianNucleiTextureSumVarianceW1300256	Continuous	9092	12.047, 12.284, 13.705, 10.962, 17.588	60.6	0.024	24.594	5623.29	132.42	5.384	54/13788 (0.39%)	0.965	MedianNucleiTextureSumVarianceW1302256	Healthy
TRUE	MedianNucleiGranularity8W1	Continuous	8998	6.892, 6.8, 5.165, 11.35, 5.09	59.97	0	1.819	29.191	1.576	0.867	54/13788 (0.39%)	0.964	MedianCellsGranularity8W1	Healthy
TRUE	MedianNucleiAreaShapeCompactness	Continuous	9014	1.316, 1.322, 1.332, 1.326, 1.308	60.08	0.926	1.299	3.642	0.076	0.058	54/13788 (0.39%)	0.964	MedianNucleiAreaShapeFormFactor	Healthy
TRUE	MedianNucleiAreaShapeFormFactor	Continuous	9024	0.76, 0.756, 0.751, 0.754, 0.765	60.15	0.275	0.772	1.08	0.031	0.04	54/13788 (0.39%)	0.964	MedianNucleiAreaShapeCompactness	Healthy
TRUE	MedianNucleiGranularity7W3	Continuous	8769	1.052, 4.126, 1.535, 3.054, 8.031	58.45	0	2.927	10.79	1.958	0.669	54/13788 (0.39%)	0.964	MedianCellsGranularity7W3	Healthy
TRUE	MedianNucleiRadialDistributionZernikeMagnitudeW591	Continuous	9092	0, 0, 0, 0, 0	60.6	0	0	0.013	0	0.491	54/13788 (0.39%)	0.964	MedianNucleiRadialDistributionZernikeMagnitudeW577	Healthy
TRUE	MedianNucleiGranularity1W3	Continuous	9092	25.135, 20.106, 26.401, 19.586, 15.462	60.6	5.528	21.124	91.859	5.198	0.246	54/13788 (0.39%)	0.963	MedianCellsGranularity1W3	Healthy
TRUE	MedianNucleiGranularity1W1	Continuous	9092	9.649, 9.096, 9.373, 9.472, 9.351	60.6	0.7	11.012	100	5.758	0.523	54/13788 (0.39%)	0.963	MedianCellsGranularity1W1	Healthy
TRUE	MedianNucleiRadialDistributionZernikeMagnitudeW284	Continuous	9092	0.001, 0.001, 0.001, 0.001, 0.001	60.6	0	0.001	0.018	0	0.29	54/13788 (0.39%)	0.962	MedianNucleiRadialDistributionZernikeMagnitudeW282	Healthy
TRUE	MedianNucleiRadialDistributionZernikeMagnitudeW520	Continuous	9092	0.008, 0.009, 0.01, 0.008, 0.011	60.6	0	0.012	0.233	0.005	0.463	54/13788 (0.39%)	0.962	MedianNucleiRadialDistributionZernikeMagnitudeW573	Healthy
TRUE	MedianNucleiRadialDistributionRadialCVW53of5	Continuous	9092	0.053, 0.053, 0.064, 0.06, 0.089	60.6	0.023	0.081	0.287	0.018	0.221	54/13788 (0.39%)	0.962	MedianNucleiRadialDistributionRadialCVW54of5	Healthy
TRUE	MedianNucleiRadialDistributionRadialCVW54of5	Continuous	9092	0.074, 0.076, 0.087, 0.084, 0.134	60.6	0.032	0.124	0.413	0.029	0.231	54/13788 (0.39%)	0.962	MedianNucleiRadialDistributionRadialCVW53of5	Healthy
TRUE	MedianNucleiGranularity7W4	Continuous	8689	0.095, 1.116, 0, 0.673, 2.727	57.92	0	2.472	9.788	1.784	0.722	54/13788 (0.39%)	0.961	MedianCellsGranularity7W4	Healthy
TRUE	MedianNucleiGranularity4W1	Continuous	9068	4.731, 5.996, 4.96, 4.687, 7.961	60.44	0	12.614	24.965	3.973	0.315	54/13788 (0.39%)	0.961	MedianCellsGranularity4W1	Healthy
TRUE	MedianNucleiRadialDistributionZernikeMagnitudeW244	Continuous	9092	0.002, 0.003, 0.003, 0.002, 0.002	60.6	0	0.002	0.033	0.001	0.247	54/13788 (0.39%)	0.96	MedianNucleiRadialDistributionZernikeMagnitudeW266	Healthy
TRUE	MedianNucleiRadialDistributionZernikeMagnitudeW266	Continuous	9092	0.001, 0.001, 0.001, 0.001, 0.001	60.6	0	0.001	0.016	0	0.253	54/13788 (0.39%)	0.96	MedianNucleiRadialDistributionZernikeMagnitudeW244	Healthy
TRUE	MedianNucleiRadialDistributionZernikeMagnitudeW288	Continuous	9092	0.001, 0.001, 0.001, 0.001, 0.001	60.6	0	0.001	0.011	0	0.269	54/13788 (0.39%)	0.96	MedianNucleiRadialDistributionZernikeMagnitudeW266	Healthy
TRUE	MedianNucleiGranularity1W4	Continuous	9092	71.71, 60.815, 69.474, 62.776, 50.1	60.6	11.773	29.299	92.722	13.809	0.471	54/13788 (0.39%)	0.96	MedianCellsGranularity1W4	Healthy
TRUE	MedianNucleiRadialDistributionZernikeMagnitudeW500	Continuous	9092	0.032, 0.033, 0.036, 0.03, 0.041	60.6	0.001	0.044	0.563	0.018	0.412	54/13788 (0.39%)	0.96	MedianNucleiRadialDistributionZernikeMagnitudeW573	Healthy
TRUE	MedianNucleiRadialDistributionMeanFracW14of4	Continuous	9092	0.9, 0.891, 0.895, 0.898, 0.886	60.6	0.745	0.876	1.003	0.019	0.022	54/13788 (0.39%)	0.959	MedianNucleiRadialDistributionMeanFracW12of4	Healthy
TRUE	MedianNucleiGranularity6W3	Continuous	8953	2.006, 4.605, 2.875, 4.548, 9.09	59.67	0	3.765	14.194	2.332	0.619	54/13788 (0.39%)	0.959	MedianCellsGranularity6W3	Healthy
TRUE	MedianNucleiCorrelationCostesW2W4	Continuous	10	1, 0.998, NA, 0.987, 0.92	0.07	0.035	1	1	0.011	0.011	54/13788 (0.39%)	0.959	MedianNucleiCorrelationCostesW4W2	Healthy
TRUE	MedianNucleiCorrelationCostesW4W2	Continuous	7	1, 0.998, NA, 0.857, 0.617	0.05	0.617	1	1	0.006	0.006	54/13788 (0.39%)	0.959	MedianNucleiCorrelationCostesW2W4	Healthy
TRUE	MedianNucleiRadialDistributionZernikeMagnitudeW262	Continuous	9092	0.002, 0.002, 0.002, 0.001, 0.002	60.6	0	0.001	0.033	0	0.28	54/13788 (0.39%)	0.958	MedianNucleiRadialDistributionZernikeMagnitudeW282	Healthy
TRUE	MedianNucleiGranularity8W3	Continuous	8322	1.607, 4.17, 0.503, 3.027, 4.954	55.47	0	2.056	17.511	1.562	0.76	54/13788 (0.39%)	0.957	MedianCellsGranularity8W3	Healthy
TRUE	MedianNucleiGranularity9W1	Continuous	8932	1.638, 1.539, 2.851, 4.43, 2.69	59.53	0	0.806	23.294	0.836	1.038	54/13788 (0.39%)	0.957	MedianCellsGranularity9W1	Healthy
TRUE	MedianNucleiIntensityStdIntensityEdgeW3	Continuous	9092	0.013, 0.017, 0.015, 0.013, 0.016	60.6	0	0.011	0.073	0.004	0.371	54/13788 (0.39%)	0.956	MedianNucleiIntensityMADIntensityW3	Healthy
TRUE	MedianNucleiTextureInfoMeas1W1300256	Continuous	9092	-0.204, -0.215, -0.216, -0.219, -0.232	60.6	-0.672	-0.2	-0.001	0.026	-0.132	54/13788 (0.39%)	0.955	MedianNucleiTextureInfoMeas1W1302256	Healthy
TRUE	MedianNucleiTextureInfoMeas1W1302256	Continuous	9092	-0.207, -0.208, -0.215, -0.214, -0.227	60.6	-0.721	-0.201	-0.002	0.027	-0.134	54/13788 (0.39%)	0.955	MedianNucleiTextureInfoMeas1W1300256	Healthy
TRUE	MedianNucleiGranularity6W4	Continuous	8881	0.101, 1.019, 0.001, 0.746, 2.433	59.19	0	3.332	13.052	2.313	0.694	54/13788 (0.39%)	0.955	MedianCellsGranularity6W4	Healthy
TRUE	MedianNucleiGranularity10W1	Continuous	8698	0.759, 0.874, 1.037, 0.969, 0.634	57.98	0	0.386	18.536	0.55	1.424	54/13788 (0.39%)	0.954	MedianCellsGranularity10W1	Healthy
TRUE	MedianNucleiGranularity16W1	Continuous	2666	0.388, 0, 0.009, 0.01, 0.133	17.77	0	0.031	6.559	0.157	5.074	54/13788 (0.39%)	0.953	MedianCellsGranularity16W1	Healthy
TRUE	MedianNucleiCorrelationKW5W4	Continuous	9092	0.763, 0.781, 0.7, 0.809, 0.625	60.6	0.029	1.845	5.883	0.822	0.446	54/13788 (0.39%)	0.953	MedianCytoplasmCorrelationKW5W4	Healthy
TRUE	MedianNucleiRadialDistributionRadialCVW24of5	Continuous	9092	0.076, 0.081, 0.083, 0.091, 0.109	60.6	0.021	0.132	0.241	0.028	0.215	54/13788 (0.39%)	0.952	MedianNucleiRadialDistributionRadialCVW25of5	Healthy
TRUE	MedianNucleiRadialDistributionRadialCVW25of5	Continuous	9092	0.101, 0.104, 0.109, 0.118, 0.147	60.6	0.026	0.181	0.317	0.038	0.208	54/13788 (0.39%)	0.952	MedianNucleiRadialDistributionRadialCVW24of5	Healthy
TRUE	MedianNucleiCorrelationKW2W5	Continuous	9092	0.436, 0.417, 0.464, 0.408, 0.504	60.6	0.153	0.681	29.399	0.344	0.506	54/13788 (0.39%)	0.952	MedianCytoplasmCorrelationKW2W5	Healthy
TRUE	MedianNucleiRadialDistributionFracAtDW53of5	Continuous	9040	0.186, 0.191, 0.188, 0.189, 0.193	60.25	0.094	0.192	0.265	0.005	0.027	54/13788 (0.39%)	0.948	MedianNucleiRadialDistributionFracAtDW55of5	Healthy
TRUE	MedianNucleiRadialDistributionFracAtDW55of5	Continuous	9041	0.394, 0.38, 0.388, 0.385, 0.374	60.26	0.274	0.376	0.606	0.012	0.031	54/13788 (0.39%)	0.948	MedianNucleiRadialDistributionFracAtDW53of5	Healthy
TRUE	MedianNucleiTextureAngularSecondMomentW3300256	Continuous	9090	0.015, 0.009, 0.013, 0.014, 0.01	60.59	0.001	0.031	1	0.033	1.057	54/13788 (0.39%)	0.948	MedianNucleiTextureDifferenceVarianceW3300256	Healthy
TRUE	MedianNucleiTextureDifferenceVarianceW3300256	Continuous	9090	0.005, 0.003, 0.004, 0.004, 0.004	60.59	0	0.01	0.25	0.007	0.736	54/13788 (0.39%)	0.948	MedianNucleiTextureAngularSecondMomentW3300256	Healthy
TRUE	MedianNucleiRadialDistributionFracAtDW11of4	Continuous	9060	0.051, 0.05, 0.051, 0.05, 0.052	60.39	0.015	0.052	0.096	0.002	0.044	54/13788 (0.39%)	0.946	MedianNucleiRadialDistributionFracAtDW12of4	Healthy
TRUE	MedianNucleiRadialDistributionFracAtDW31of4	Continuous	9062	0.05, 0.052, 0.051, 0.05, 0.054	60.4	0.016	0.049	0.084	0.003	0.052	54/13788 (0.39%)	0.945	MedianNucleiRadialDistributionFracAtDW32of4	Healthy
TRUE	MedianNucleiRadialDistributionFracAtDW23of5	Continuous	9032	0.19, 0.195, 0.192, 0.191, 0.195	60.2	0.089	0.182	0.278	0.006	0.031	54/13788 (0.39%)	0.945	MedianNucleiRadialDistributionFracAtDW25of5	Healthy
TRUE	MedianNucleiRadialDistributionFracAtDW25of5	Continuous	9044	0.386, 0.371, 0.378, 0.383, 0.371	60.28	0.255	0.4	0.633	0.013	0.032	54/13788 (0.39%)	0.945	MedianNucleiRadialDistributionFracAtDW23of5	Healthy
TRUE	MedianNucleiRadialDistributionRadialCVW55of5	Continuous	9092	0.104, 0.113, 0.127, 0.13, 0.205	60.6	0.027	0.194	0.476	0.043	0.22	54/13788 (0.39%)	0.944	MedianNucleiRadialDistributionRadialCVW54of5	Healthy
TRUE	MedianNucleiCorrelationKW5W2	Continuous	9092	2.266, 2.374, 2.135, 2.429, 1.952	60.6	0.033	1.611	5.639	0.553	0.343	54/13788 (0.39%)	0.944	MedianCytoplasmCorrelationKW5W2	Healthy
TRUE	MedianNucleiGranularity5W3	Continuous	9014	2.442, 4.449, 2.985, 3.197, 9.243	60.08	0	4.145	18.239	2.272	0.548	54/13788 (0.39%)	0.943	MedianCellsGranularity5W3	Healthy
TRUE	MedianNucleiTextureContrastW1301256	Continuous	9079	2.993, 3.031, 3.252, 2.528, 3.744	60.51	0.027	6.221	1185.61	24.724	3.975	54/13788 (0.39%)	0.942	MedianNucleiTextureSumVarianceW1302256	Healthy
TRUE	MedianNucleiRadialDistributionZernikeMagnitudeW277	Continuous	9092	0.001, 0.001, 0.001, 0.001, 0.001	60.6	0	0.001	0.003	0	0.237	54/13788 (0.39%)	0.941	MedianNucleiRadialDistributionZernikeMagnitudeW299	Healthy
TRUE	MedianNucleiRadialDistributionZernikeMagnitudeW299	Continuous	9092	0, 0, 0, 0, 0	60.6	0	0	0.002	0	0.243	54/13788 (0.39%)	0.941	MedianNucleiRadialDistributionZernikeMagnitudeW277	Healthy
TRUE	MedianNucleiRadialDistributionZernikeMagnitudeW444	Continuous	9092	0.001, 0.001, 0.001, 0.001, 0.001	60.6	0	0.003	0.007	0.001	0.351	54/13788 (0.39%)	0.941	MedianNucleiRadialDistributionZernikeMagnitudeW466	Healthy
TRUE	MedianNucleiRadialDistributionZernikeMagnitudeW466	Continuous	9092	0, 0, 0, 0, 0	60.6	0	0.001	0.004	0	0.355	54/13788 (0.39%)	0.941	MedianNucleiRadialDistributionZernikeMagnitudeW444	Healthy
TRUE	MedianNucleiGranularity5W4	Continuous	8984	0.327, 1, 0.223, 0.641, 1.801	59.88	0	3.958	16.139	2.579	0.652	54/13788 (0.39%)	0.941	MedianCellsGranularity5W4	Healthy
TRUE	MedianNucleiTextureInfoMeas1W1301256	Continuous	9092	-0.141, -0.139, -0.144, -0.144, -0.162	60.6	-0.773	-0.137	-0.003	0.028	-0.201	54/13788 (0.39%)	0.941	MedianNucleiTextureInfoMeas1W1303256	Healthy
TRUE	MedianNucleiTextureInfoMeas1W1303256	Continuous	9092	-0.134, -0.14, -0.144, -0.143, -0.164	60.6	-0.709	-0.138	-0.001	0.028	-0.201	54/13788 (0.39%)	0.941	MedianNucleiTextureInfoMeas1W1301256	Healthy
TRUE	MedianNucleiTextureCorrelationW3301256	Continuous	9090	0.669, 0.682, 0.663, 0.693, 0.662	60.59	-0.055	0.615	1	0.062	0.101	54/13788 (0.39%)	0.941	MedianNucleiTextureCorrelationW3302256	Healthy
TRUE	MedianNucleiTextureCorrelationW3302256	Continuous	9090	0.8, 0.814, 0.81, 0.824, 0.81	60.59	-0.057	0.76	1	0.05	0.066	54/13788 (0.39%)	0.941	MedianNucleiTextureCorrelationW3301256	Healthy
TRUE	MedianNucleiRadialDistributionZernikeMagnitudeW488	Continuous	9092	0, 0, 0, 0, 0	60.6	0	0.001	0.002	0	0.361	54/13788 (0.39%)	0.941	MedianNucleiRadialDistributionZernikeMagnitudeW466	Healthy
TRUE	MedianNucleiGranularity15W1	Continuous	2956	0, 0.141, 0.487, 0.095, 0.098	19.7	0	0.037	10.215	0.212	5.683	54/13788 (0.39%)	0.94	MedianCellsGranularity15W1	Healthy
TRUE	MedianNucleiIntensityIntegratedIntensityEdgeW3	Continuous	9085	9.107, 10.242, 9.909, 9.118, 7.644	60.55	0.176	6.391	39.724	2.299	0.36	54/13788 (0.39%)	0.94	MedianNucleiIntensityMaxIntensityEdgeW3	Healthy
TRUE	MedianNucleiTextureCorrelationW3300256	Continuous	9090	0.808, 0.819, 0.816, 0.827, 0.804	60.59	-0.004	0.755	1	0.05	0.067	54/13788 (0.39%)	0.94	MedianNucleiTextureCorrelationW3301256	Healthy
TRUE	MedianNucleiRadialDistributionZernikeMagnitudeW240	Continuous	9092	0.003, 0.003, 0.003, 0.003, 0.003	60.6	0	0.003	0.064	0.001	0.301	54/13788 (0.39%)	0.939	MedianNucleiRadialDistributionZernikeMagnitudeW262	Healthy
TRUE	MedianNucleiTextureContrastW1302256	Continuous	9069	1.989, 2.03, 2.243, 1.817, 2.532	60.45	0.019	4.014	1282.57	17.421	4.34	54/13788 (0.39%)	0.937	MedianNucleiTextureContrastW1303256	Healthy
TRUE	MedianNucleiTextureContrastW1303256	Continuous	9073	3.05, 2.949, 3.258, 2.569, 3.759	60.47	0.02	6.01	1482.23	22.288	3.709	54/13788 (0.39%)	0.937	MedianNucleiTextureContrastW1302256	Healthy
TRUE	MedianNucleiTextureCorrelationW3303256	Continuous	9090	0.661, 0.682, 0.691, 0.699, 0.675	60.59	-0.037	0.624	1	0.06	0.097	54/13788 (0.39%)	0.937	MedianNucleiTextureCorrelationW3300256	Healthy
TRUE	MedianNucleiRadialDistributionZernikeMagnitudeW477	Continuous	9092	0, 0, 0, 0, 0	60.6	0	0.001	0.003	0	0.359	54/13788 (0.39%)	0.937	MedianNucleiRadialDistributionZernikeMagnitudeW499	Healthy
TRUE	MedianNucleiRadialDistributionZernikeMagnitudeW499	Continuous	9092	0, 0, 0, 0, 0	60.6	0	0	0.001	0	0.361	54/13788 (0.39%)	0.937	MedianNucleiRadialDistributionZernikeMagnitudeW477	Healthy
TRUE	MedianNucleiIntensityStdIntensityEdgeW1	Continuous	9092	0.007, 0.006, 0.007, 0.006, 0.008	60.6	0	0.007	0.207	0.006	0.951	54/13788 (0.39%)	0.937	MedianNucleiIntensityMaxIntensityEdgeW1	Healthy
TRUE	MedianNucleiIntensityIntegratedIntensityEdgeW1	Continuous	9076	3.799, 3.638, 3.942, 3.56, 3.596	60.49	0.33	3.837	117.723	3.833	0.999	54/13788 (0.39%)	0.936	MedianNucleiIntensityLowerQuartileIntensityW1	Healthy
TRUE	MedianNucleiGranularity4W4	Continuous	9067	0.511, 0.984, 0.453, 0.818, 1.662	60.43	0	4.034	17.066	2.333	0.578	54/13788 (0.39%)	0.935	MedianCellsGranularity4W4	Healthy
TRUE	MedianNucleiTextureInfoMeas1W3301256	Continuous	9090	-0.207, -0.205, -0.204, -0.215, -0.228	60.59	-0.458	-0.18	0	0.025	-0.142	54/13788 (0.39%)	0.934	MedianNucleiTextureInfoMeas1W3303256	Healthy
TRUE	MedianNucleiTextureInfoMeas1W3303256	Continuous	9090	-0.204, -0.209, -0.21, -0.218, -0.224	60.59	-0.525	-0.182	0	0.025	-0.139	54/13788 (0.39%)	0.934	MedianNucleiTextureInfoMeas1W3301256	Healthy
TRUE	MedianNucleiGranularity11W1	Continuous	7590	0.395, 0.357, 0.59, 0.49, 0.46	50.59	0	0.194	11.234	0.345	1.775	54/13788 (0.39%)	0.934	MedianCellsGranularity11W1	Healthy
TRUE	MedianNucleiRadialDistributionZernikeMagnitudeW222	Continuous	9092	0.008, 0.009, 0.008, 0.008, 0.008	60.6	0	0.007	0.079	0.002	0.24	54/13788 (0.39%)	0.933	MedianNucleiRadialDistributionZernikeMagnitudeW244	Healthy
TRUE	MedianNucleiRadialDistributionRadialCVW52of5	Continuous	9092	0.038, 0.037, 0.045, 0.042, 0.057	60.6	0.016	0.051	0.171	0.01	0.2	54/13788 (0.39%)	0.933	MedianNucleiRadialDistributionRadialCVW53of5	Healthy
TRUE	MedianNucleiRadialDistributionRadialCVW23of5	Continuous	9092	0.073, 0.07, 0.072, 0.078, 0.084	60.6	0.02	0.098	0.177	0.019	0.192	54/13788 (0.39%)	0.933	MedianNucleiRadialDistributionRadialCVW24of5	Healthy
TRUE	MedianNucleiRadialDistributionFracAtDW42of5	Continuous	9073	0.095, 0.095, 0.095, 0.094, 0.099	60.47	0.03	0.098	0.121	0.004	0.045	54/13788 (0.39%)	0.932	MedianNucleiRadialDistributionFracAtDW43of5	Healthy
TRUE	MedianNucleiRadialDistributionZernikeMagnitudeW400	Continuous	9092	0.025, 0.027, 0.026, 0.025, 0.026	60.6	0.001	0.075	0.242	0.026	0.352	54/13788 (0.39%)	0.931	MedianNucleiRadialDistributionZernikeMagnitudeW420	Healthy
TRUE	MedianNucleiRadialDistributionZernikeMagnitudeW420	Continuous	9092	0.006, 0.007, 0.007, 0.006, 0.007	60.6	0	0.021	0.063	0.008	0.37	54/13788 (0.39%)	0.931	MedianNucleiRadialDistributionZernikeMagnitudeW400	Healthy
TRUE	MedianNucleiGranularity4W3	Continuous	9083	2.341, 4.08, 3.036, 2.853, 6.206	60.54	0	3.782	27.543	1.784	0.472	54/13788 (0.39%)	0.93	MedianCellsGranularity4W3	Healthy
TRUE	MedianNucleiRadialDistributionZernikeMagnitudeW273	Continuous	9092	0.001, 0.001, 0.001, 0.001, 0.001	60.6	0	0.001	0.004	0	0.221	54/13788 (0.39%)	0.925	MedianNucleiRadialDistributionZernikeMagnitudeW275	Healthy
TRUE	MedianNucleiRadialDistributionZernikeMagnitudeW275	Continuous	9092	0.001, 0.001, 0.001, 0.001, 0.001	60.6	0	0.001	0.003	0	0.225	54/13788 (0.39%)	0.925	MedianNucleiRadialDistributionZernikeMagnitudeW273	Healthy
TRUE	MedianNucleiRadialDistributionZernikeMagnitudeW475	Continuous	9092	0, 0, 0, 0, 0	60.6	0	0.001	0.002	0	0.349	54/13788 (0.39%)	0.925	MedianNucleiRadialDistributionZernikeMagnitudeW497	Healthy
TRUE	MedianNucleiRadialDistributionZernikeMagnitudeW497	Continuous	9092	0, 0, 0, 0, 0	60.6	0	0.001	0.002	0	0.348	54/13788 (0.39%)	0.925	MedianNucleiRadialDistributionZernikeMagnitudeW475	Healthy
TRUE	MedianNucleiTextureCorrelationW1300256	Continuous	9092	0.705, 0.709, 0.718, 0.715, 0.747	60.6	-0.073	0.673	0.975	0.052	0.077	54/13788 (0.39%)	0.924	MedianNucleiTextureCorrelationW1302256	Healthy
TRUE	MedianNucleiTextureCorrelationW1302256	Continuous	9092	0.698, 0.702, 0.725, 0.708, 0.743	60.6	-0.057	0.675	0.993	0.052	0.077	54/13788 (0.39%)	0.924	MedianNucleiTextureCorrelationW1300256	Healthy
TRUE	MedianNucleiIntensityStdIntensityW1	Continuous	9092	0.008, 0.008, 0.008, 0.008, 0.009	60.6	0.001	0.01	0.162	0.005	0.522	54/13788 (0.39%)	0.924	MedianNucleiIntensityMaxIntensityW1	Healthy
TRUE	MedianNucleiRadialDistributionFracAtDW13of4	Continuous	8954	0.343, 0.344, 0.343, 0.343, 0.345	59.68	0.216	0.348	0.407	0.005	0.015	54/13788 (0.39%)	0.923	MedianNucleiRadialDistributionFracAtDW14of4	Healthy
TRUE	MedianNucleiRadialDistributionZernikeMagnitudeW482	Continuous	9092	0, 0, 0, 0, 0	60.6	0	0.001	0.004	0	0.351	54/13788 (0.39%)	0.921	MedianNucleiRadialDistributionZernikeMagnitudeW486	Healthy
TRUE	MedianNucleiRadialDistributionZernikeMagnitudeW486	Continuous	9092	0, 0, 0, 0, 0	60.6	0	0.001	0.003	0	0.349	54/13788 (0.39%)	0.921	MedianNucleiRadialDistributionZernikeMagnitudeW482	Healthy
TRUE	MedianNucleiRadialDistributionZernikeMagnitudeW464	Continuous	9092	0, 0, 0, 0, 0	60.6	0	0.001	0.005	0	0.358	54/13788 (0.39%)	0.92	MedianNucleiRadialDistributionZernikeMagnitudeW486	Healthy
TRUE	MedianNucleiRadialDistributionZernikeMagnitudeW200	Continuous	9092	0.074, 0.081, 0.078, 0.074, 0.081	60.6	0.003	0.066	0.335	0.016	0.244	54/13788 (0.39%)	0.92	MedianNucleiRadialDistributionZernikeMagnitudeW220	Healthy
TRUE	MedianNucleiRadialDistributionZernikeMagnitudeW220	Continuous	9092	0.019, 0.023, 0.022, 0.02, 0.022	60.6	0.001	0.016	0.155	0.005	0.286	54/13788 (0.39%)	0.92	MedianNucleiRadialDistributionZernikeMagnitudeW200	Healthy
TRUE	MedianNucleiRadialDistributionZernikeMagnitudeW455	Continuous	9092	0, 0, 0, 0, 0	60.6	0	0.001	0.003	0	0.355	54/13788 (0.39%)	0.919	MedianNucleiRadialDistributionZernikeMagnitudeW499	Healthy
TRUE	MedianNucleiRadialDistributionZernikeMagnitudeW271	Continuous	9092	0.001, 0.001, 0.001, 0.001, 0.001	60.6	0	0.001	0.004	0	0.222	54/13788 (0.39%)	0.919	MedianNucleiRadialDistributionZernikeMagnitudeW273	Healthy
TRUE	MedianNucleiRadialDistributionZernikeMagnitudeW233	Continuous	9092	0.002, 0.002, 0.002, 0.002, 0.003	60.6	0	0.002	0.009	0.001	0.228	54/13788 (0.39%)	0.918	MedianNucleiRadialDistributionZernikeMagnitudeW255	Healthy
TRUE	MedianNucleiRadialDistributionZernikeMagnitudeW255	Continuous	9092	0.001, 0.001, 0.001, 0.001, 0.001	60.6	0	0.001	0.004	0	0.228	54/13788 (0.39%)	0.918	MedianNucleiRadialDistributionZernikeMagnitudeW233	Healthy
TRUE	MedianNucleiRadialDistributionZernikeMagnitudeW422	Continuous	9092	0.003, 0.003, 0.003, 0.003, 0.003	60.6	0	0.008	0.023	0.003	0.351	54/13788 (0.39%)	0.918	MedianNucleiRadialDistributionZernikeMagnitudeW420	Healthy
TRUE	MedianNucleiRadialDistributionZernikeMagnitudeW291	Continuous	9092	0.001, 0.001, 0.001, 0.001, 0.001	60.6	0	0.001	0.003	0	0.228	54/13788 (0.39%)	0.918	MedianNucleiRadialDistributionZernikeMagnitudeW293	Healthy
TRUE	MedianNucleiRadialDistributionZernikeMagnitudeW293	Continuous	9092	0.001, 0.001, 0.001, 0.001, 0.001	60.6	0	0.001	0.004	0	0.223	54/13788 (0.39%)	0.918	MedianNucleiRadialDistributionZernikeMagnitudeW291	Healthy
TRUE	MedianNucleiRadialDistributionZernikeMagnitudeW297	Continuous	9092	0.001, 0.001, 0.001, 0.001, 0.001	60.6	0	0.001	0.003	0	0.233	54/13788 (0.39%)	0.917	MedianNucleiRadialDistributionZernikeMagnitudeW275	Healthy
TRUE	MedianNucleiRadialDistributionZernikeMagnitudeW295	Continuous	9092	0.001, 0.001, 0.001, 0.001, 0.001	60.6	0	0.001	0.003	0	0.231	54/13788 (0.39%)	0.917	MedianNucleiRadialDistributionZernikeMagnitudeW275	Healthy
TRUE	MedianNucleiRadialDistributionZernikeMagnitudeW495	Continuous	9092	0, 0, 0, 0, 0	60.6	0	0.001	0.002	0	0.345	54/13788 (0.39%)	0.916	MedianNucleiRadialDistributionZernikeMagnitudeW475	Healthy
TRUE	MedianNucleiTextureInfoMeas1W3300256	Continuous	9090	-0.272, -0.271, -0.273, -0.28, -0.285	60.59	-0.464	-0.243	0	0.025	-0.103	54/13788 (0.39%)	0.916	MedianNucleiTextureInfoMeas1W3302256	Healthy
TRUE	MedianNucleiTextureInfoMeas1W3302256	Continuous	9090	-0.271, -0.265, -0.272, -0.28, -0.284	60.59	-0.47	-0.246	0	0.025	-0.101	54/13788 (0.39%)	0.916	MedianNucleiTextureInfoMeas1W3300256	Healthy
TRUE	MedianNucleiRadialDistributionZernikeMagnitudeW493	Continuous	9092	0, 0, 0, 0, 0	60.6	0	0.001	0.002	0	0.344	54/13788 (0.39%)	0.916	MedianNucleiRadialDistributionZernikeMagnitudeW495	Healthy
TRUE	MedianNucleiTextureCorrelationW1301256	Continuous	9092	0.562, 0.568, 0.58, 0.567, 0.605	60.6	-0.339	0.512	0.981	0.06	0.117	54/13788 (0.39%)	0.916	MedianNucleiTextureCorrelationW1302256	Healthy
TRUE	MedianNucleiTextureCorrelationW1303256	Continuous	9092	0.553, 0.565, 0.569, 0.575, 0.598	60.6	-0.243	0.514	0.991	0.061	0.12	54/13788 (0.39%)	0.916	MedianNucleiTextureCorrelationW1300256	Healthy
TRUE	MedianNucleiRadialDistributionZernikeMagnitudeW253	Continuous	9092	0.002, 0.002, 0.002, 0.002, 0.002	60.6	0	0.001	0.006	0	0.228	54/13788 (0.39%)	0.915	MedianNucleiRadialDistributionZernikeMagnitudeW275	Healthy
TRUE	MedianNucleiGranularity3W1	Continuous	9075	3.177, 3.212, 3.453, 3.19, 4.398	60.49	0	6.938	35.409	2.529	0.365	54/13788 (0.39%)	0.914	MedianCellsGranularity3W1	Healthy
TRUE	MedianNucleiRadialDistributionZernikeMagnitudeW473	Continuous	9092	0, 0, 0, 0, 0	60.6	0	0.001	0.003	0	0.346	54/13788 (0.39%)	0.914	MedianNucleiRadialDistributionZernikeMagnitudeW475	Healthy
TRUE	MedianNucleiRadialDistributionZernikeMagnitudeW471	Continuous	9092	0, 0, 0, 0, 0	60.6	0	0.001	0.003	0	0.347	54/13788 (0.39%)	0.914	MedianNucleiRadialDistributionZernikeMagnitudeW473	Healthy
TRUE	MedianNucleiRadialDistributionZernikeMagnitudeW491	Continuous	9092	0, 0, 0, 0, 0	60.6	0	0.001	0.002	0	0.346	54/13788 (0.39%)	0.914	MedianNucleiRadialDistributionZernikeMagnitudeW493	Healthy
TRUE	MedianNucleiRadialDistributionZernikeMagnitudeW433	Continuous	9092	0.001, 0.001, 0.001, 0.001, 0.001	60.6	0	0.002	0.008	0.001	0.355	54/13788 (0.39%)	0.913	MedianNucleiRadialDistributionZernikeMagnitudeW455	Healthy
TRUE	MedianNucleiRadialDistributionZernikeMagnitudeW484	Continuous	9092	0, 0, 0, 0, 0	60.6	0	0.001	0.003	0	0.342	54/13788 (0.39%)	0.911	MedianNucleiRadialDistributionZernikeMagnitudeW482	Healthy
TRUE	MedianNucleiRadialDistributionZernikeMagnitudeW242	Continuous	9092	0.002, 0.003, 0.003, 0.002, 0.002	60.6	0	0.002	0.066	0.001	0.378	54/13788 (0.39%)	0.91	MedianNucleiRadialDistributionZernikeMagnitudeW244	Healthy
TRUE	MedianNucleiRadialDistributionZernikeMagnitudeW411	Continuous	9092	0.002, 0.002, 0.002, 0.002, 0.002	60.6	0	0.007	0.021	0.002	0.356	54/13788 (0.39%)	0.909	MedianNucleiRadialDistributionZernikeMagnitudeW451	Healthy
TRUE	MedianNucleiRadialDistributionZernikeMagnitudeW451	Continuous	9092	0.001, 0.001, 0.001, 0.001, 0.001	60.6	0	0.002	0.005	0.001	0.342	54/13788 (0.39%)	0.909	MedianNucleiRadialDistributionZernikeMagnitudeW411	Healthy
TRUE	MedianNucleiRadialDistributionZernikeMagnitudeW453	Continuous	9092	0, 0.001, 0, 0.001, 0	60.6	0	0.001	0.005	0.001	0.353	54/13788 (0.39%)	0.908	MedianNucleiRadialDistributionZernikeMagnitudeW475	Healthy
TRUE	MedianNucleiRadialDistributionFracAtDW33of4	Continuous	9001	0.333, 0.338, 0.333, 0.335, 0.341	59.99	0.209	0.334	0.388	0.005	0.015	54/13788 (0.39%)	0.906	MedianNucleiRadialDistributionFracAtDW34of4	Healthy
TRUE	MedianNucleiRadialDistributionZernikeMagnitudeW211	Continuous	9092	0.007, 0.008, 0.007, 0.007, 0.007	60.6	0	0.006	0.021	0.001	0.233	54/13788 (0.39%)	0.905	MedianNucleiRadialDistributionZernikeMagnitudeW231	Healthy
TRUE	MedianNucleiRadialDistributionZernikeMagnitudeW231	Continuous	9092	0.002, 0.002, 0.003, 0.002, 0.003	60.6	0	0.002	0.011	0.001	0.258	54/13788 (0.39%)	0.905	MedianNucleiRadialDistributionZernikeMagnitudeW211	Healthy
TRUE	MedianNucleiGranularity12W4	Continuous	3930	0, 0.589, 0.218, 0.291, 1.26	26.19	0	0.388	6.496	0.681	1.755	54/13788 (0.39%)	0.905	MedianCellsGranularity12W4	Healthy
TRUE	MedianNucleiCorrelationCostesW2W5	Continuous	8	1, NA, 0.458, 0.959, 0.724	0.05	0.458	1	1	0.007	0.007	54/13788 (0.39%)	0.905	MedianNucleiCorrelationCostesW5W2	Healthy
TRUE	MedianNucleiCorrelationCostesW5W2	Continuous	7	1, NA, 0.219, 0.178, 0.845	0.05	0.178	1	1	0.015	0.015	54/13788 (0.39%)	0.905	MedianNucleiCorrelationCostesW2W5	Healthy
TRUE	MedianNucleiRadialDistributionFracAtDW52of5	Continuous	9058	0.095, 0.098, 0.096, 0.096, 0.099	60.37	0.034	0.097	0.114	0.004	0.04	54/13788 (0.39%)	0.904	MedianNucleiRadialDistributionFracAtDW42of5	Healthy
TRUE	MedianNucleiRadialDistributionZernikeMagnitudeW251	Continuous	9092	0.002, 0.002, 0.002, 0.002, 0.002	60.6	0	0.002	0.007	0	0.218	54/13788 (0.39%)	0.904	MedianNucleiRadialDistributionZernikeMagnitudeW253	Healthy
TRUE	MedianNucleiRadialDistributionMeanFracW33of4	Continuous	9092	1.046, 1.059, 1.044, 1.047, 1.061	60.6	0.995	1.034	1.089	0.012	0.012	54/13788 (0.39%)	0.9	MedianNucleiRadialDistributionMeanFracW34of4	Healthy
TRUE	MedianNucleiAreaShapeMedianRadius	Continuous	65	5.521, 5.385, 5, 5.099, 5.657	0.43	1.414	4.539	6.403	0.519	0.114	54/13788 (0.39%)	0.9	MedianNucleiAreaShapeMeanRadius	Healthy
TRUE	MedianNucleiRadialDistributionRadialCVW22of5	Continuous	9092	0.058, 0.055, 0.055, 0.06, 0.059	60.6	0.014	0.068	0.13	0.011	0.164	54/13788 (0.39%)	0.899	MedianNucleiRadialDistributionRadialCVW23of5	Healthy
TRUE	MedianNucleiGranularity3W4	Continuous	9087	0.46, 0.801, 0.589, 0.537, 1.272	60.57	0	3.327	18.845	1.732	0.52	54/13788 (0.39%)	0.898	MedianCellsGranularity3W4	Healthy
TRUE	MedianNucleiRadialDistributionZernikeMagnitudeW462	Continuous	9092	0.001, 0.001, 0.001, 0.001, 0	60.6	0	0.001	0.005	0	0.338	54/13788 (0.39%)	0.896	MedianNucleiRadialDistributionZernikeMagnitudeW422	Healthy
TRUE	MedianNucleiRadialDistributionZernikeMagnitudeW480	Continuous	9092	0, 0, 0, 0, 0	60.6	0	0.001	0.003	0	0.353	54/13788 (0.39%)	0.895	MedianNucleiRadialDistributionZernikeMagnitudeW482	Healthy
TRUE	MedianNucleiRadialDistributionRadialCVW43of5	Continuous	9092	0.026, 0.028, 0.03, 0.033, 0.042	60.6	0.019	0.071	0.217	0.019	0.261	54/13788 (0.39%)	0.893	MedianNucleiRadialDistributionRadialCVW44of5	Healthy
TRUE	MedianNucleiRadialDistributionRadialCVW44of5	Continuous	9092	0.032, 0.035, 0.039, 0.042, 0.057	60.6	0.023	0.085	0.263	0.022	0.253	54/13788 (0.39%)	0.893	MedianNucleiRadialDistributionRadialCVW43of5	Healthy
TRUE	MedianNucleiRadialDistributionRadialCVW31of4	Continuous	9092	0.059, 0.054, 0.047, 0.056, 0.044	60.6	0.009	0.038	0.095	0.008	0.214	54/13788 (0.39%)	0.887	MedianNucleiRadialDistributionRadialCVW32of4	Healthy
TRUE	MedianNucleiRadialDistributionRadialCVW32of4	Continuous	9092	0.114, 0.104, 0.097, 0.121, 0.092	60.6	0.011	0.067	0.177	0.017	0.251	54/13788 (0.39%)	0.887	MedianNucleiRadialDistributionRadialCVW31of4	Healthy
TRUE	MedianNucleiRadialDistributionRadialCVW42of5	Continuous	9092	0.023, 0.023, 0.025, 0.026, 0.029	60.6	0.015	0.058	0.18	0.015	0.264	54/13788 (0.39%)	0.885	MedianNucleiRadialDistributionRadialCVW43of5	Healthy
TRUE	MedianNucleiCorrelationKW4W5	Continuous	9092	1.301, 1.269, 1.416, 1.227, 1.567	60.6	0.166	0.656	33.724	0.451	0.687	54/13788 (0.39%)	0.882	MedianCytoplasmCorrelationKW4W5	Healthy
TRUE	MedianNucleiGranularity2W1	Continuous	9082	1.893, 1.93, 2.081, 1.823, 2.484	60.53	0	3.479	40.159	1.888	0.543	54/13788 (0.39%)	0.878	MedianCellsGranularity2W1	Healthy
TRUE	MedianNucleiIntensityIntegratedIntensityW3	Continuous	9092	120.318, 136.477, 124.51, 115.462, 100.15	60.6	0.441	66.591	455.015	30.105	0.452	54/13788 (0.39%)	0.876	MedianNucleiIntensityIntegratedIntensityEdgeW3	Healthy
TRUE	MedianNucleiRadialDistributionZernikeMagnitudeW431	Continuous	9092	0.001, 0.001, 0.001, 0.001, 0.001	60.6	0	0.002	0.008	0.001	0.385	54/13788 (0.39%)	0.874	MedianNucleiRadialDistributionZernikeMagnitudeW471	Healthy
TRUE	MedianNucleiGranularity8W4	Continuous	8149	0.13, 0.866, 0, 0.778, 3.357	54.32	0	1.665	8.224	1.353	0.813	54/13788 (0.39%)	0.873	MedianCellsGranularity8W4	Healthy
TRUE	MedianNucleiRadialDistributionZernikeMagnitudeW442	Continuous	9092	0.001, 0.001, 0.001, 0.001, 0.001	60.6	0	0.003	0.01	0.001	0.381	54/13788 (0.39%)	0.872	MedianNucleiRadialDistributionZernikeMagnitudeW464	Healthy
TRUE	MedianNucleiRadialDistributionZernikeMagnitudeW460	Continuous	9092	0, 0, 0, 0, 0	60.6	0	0.001	0.006	0	0.357	54/13788 (0.39%)	0.871	MedianNucleiRadialDistributionZernikeMagnitudeW486	Healthy
TRUE	MedianNucleiRadialDistributionRadialCVW45of5	Continuous	9092	0.047, 0.054, 0.054, 0.062, 0.081	60.6	0.029	0.122	0.303	0.029	0.242	54/13788 (0.39%)	0.867	MedianNucleiRadialDistributionRadialCVW44of5	Healthy
TRUE	MedianNucleiCorrelationKW2W4	Continuous	9092	0.333, 0.326, 0.33, 0.332, 0.325	60.6	0.103	1.153	2.57	0.38	0.33	54/13788 (0.39%)	0.865	MedianNucleiCorrelationKW4W2	Healthy
TRUE	MedianNucleiCorrelationKW4W2	Continuous	9092	2.976, 3.031, 3.001, 2.975, 3.022	60.6	0.375	1.06	9.501	0.783	0.738	54/13788 (0.39%)	0.865	MedianNucleiCorrelationKW2W4	Healthy
TRUE	MedianNucleiRadialDistributionFracAtDW21of5	Continuous	9071	0.029, 0.03, 0.029, 0.029, 0.03	60.46	0.01	0.027	0.056	0.001	0.055	54/13788 (0.39%)	0.865	MedianNucleiRadialDistributionFracAtDW23of5	Healthy
TRUE	MedianNucleiGranularity3W3	Continuous	9092	2.328, 3.061, 2.409, 2.546, 3.749	60.6	0	2.898	30.776	1.319	0.455	54/13788 (0.39%)	0.864	MedianCellsGranularity3W3	Healthy
TRUE	MedianNucleiAreaShapeExtent	Continuous	7676	0.667, 0.661, 0.664, 0.663, 0.665	51.16	0.291	0.668	0.75	0.019	0.028	54/13788 (0.39%)	0.864	MedianNucleiAreaShapeZernike00	Healthy
TRUE	MedianNucleiAreaShapeZernike00	Continuous	8992	0.66, 0.659, 0.651, 0.661, 0.681	59.93	0.245	0.657	0.865	0.022	0.034	54/13788 (0.39%)	0.864	MedianNucleiAreaShapeExtent	Healthy
TRUE	MedianNucleiRadialDistributionRadialCVW21of5	Continuous	9092	0.032, 0.029, 0.03, 0.031, 0.031	60.6	0.005	0.038	0.081	0.005	0.144	54/13788 (0.39%)	0.863	MedianNucleiRadialDistributionRadialCVW22of5	Healthy
TRUE	MedianNucleiRadialDistributionFracAtDW22of5	Continuous	9063	0.098, 0.101, 0.099, 0.098, 0.101	60.41	0.033	0.091	0.12	0.004	0.047	54/13788 (0.39%)	0.862	MedianNucleiRadialDistributionFracAtDW23of5	Healthy
TRUE	MedianNucleiRadialDistributionRadialCVW12of4	Continuous	9092	0.067, 0.065, 0.067, 0.069, 0.074	60.6	0	0.069	0.105	0.007	0.106	54/13788 (0.39%)	0.862	MedianNucleiRadialDistributionRadialCVW13of4	Healthy
TRUE	MedianNucleiRadialDistributionRadialCVW13of4	Continuous	9092	0.077, 0.083, 0.084, 0.086, 0.102	60.6	0.005	0.087	0.148	0.01	0.114	54/13788 (0.39%)	0.862	MedianNucleiRadialDistributionRadialCVW12of4	Healthy
TRUE	MedianNucleiRadialDistributionFracAtDW41of5	Continuous	9068	0.028, 0.028, 0.028, 0.028, 0.029	60.44	0.01	0.029	0.054	0.001	0.048	54/13788 (0.39%)	0.862	MedianNucleiRadialDistributionFracAtDW51of5	Healthy
TRUE	MedianNucleiRadialDistributionFracAtDW51of5	Continuous	9062	0.028, 0.029, 0.028, 0.028, 0.029	60.4	0.011	0.029	0.052	0.001	0.045	54/13788 (0.39%)	0.862	MedianNucleiRadialDistributionFracAtDW41of5	Healthy
TRUE	MedianNucleiRadialDistributionRadialCVW41of5	Continuous	9092	0.023, 0.022, 0.023, 0.023, 0.025	60.6	0	0.036	0.106	0.007	0.191	54/13788 (0.39%)	0.861	MedianNucleiRadialDistributionRadialCVW42of5	Healthy
TRUE	MedianNucleiRadialDistributionRadialCVW33of4	Continuous	9092	0.125, 0.123, 0.113, 0.127, 0.125	60.6	0.019	0.089	0.278	0.016	0.175	54/13788 (0.39%)	0.859	MedianNucleiRadialDistributionRadialCVW32of4	Healthy
TRUE	MedianNucleiGranularity2W4	Continuous	9092	0.47, 0.581, 0.508, 0.5, 0.998	60.6	0.009	2.108	39.115	0.942	0.447	54/13788 (0.39%)	0.859	MedianNucleiGranularity3W4	Healthy
TRUE	MedianNucleiTextureAngularSecondMomentW1300256	Continuous	9091	0.042, 0.041, 0.037, 0.048, 0.031	60.59	0.003	0.031	0.951	0.036	1.137	54/13788 (0.39%)	0.858	MedianNucleiTextureDifferenceVarianceW1300256	Healthy
TRUE	MedianNucleiTextureDifferenceVarianceW1300256	Continuous	9092	0.015, 0.015, 0.014, 0.018, 0.013	60.6	0	0.012	0.175	0.006	0.531	54/13788 (0.39%)	0.858	MedianNucleiTextureAngularSecondMomentW1300256	Healthy
TRUE	MedianNucleiRadialDistributionRadialCVW34of4	Continuous	9092	0.123, 0.135, 0.121, 0.129, 0.156	60.6	0.03	0.125	0.363	0.017	0.137	54/13788 (0.39%)	0.85	MedianNucleiRadialDistributionRadialCVW33of4	Healthy
TRUE	MedianNucleiRadialDistributionMeanFracW13of4	Continuous	9092	1.072, 1.078, 1.074, 1.072, 1.078	60.6	0.996	1.081	1.11	0.01	0.009	54/13788 (0.39%)	0.846	MedianNucleiRadialDistributionMeanFracW14of4	Healthy
TRUE	MedianNucleiRadialDistributionRadialCVW11of4	Continuous	9091	0.045, 0.043, 0.041, 0.044, 0.043	60.59	0	0.045	0.092	0.005	0.112	54/13788 (0.39%)	0.846	MedianNucleiRadialDistributionRadialCVW12of4	Healthy
TRUE	MedianNucleiGranularity12W1	Continuous	5877	0, 0.108, 0.312, 0.382, 0.335	39.17	0	0.107	8.752	0.248	2.311	54/13788 (0.39%)	0.845	MedianCellsGranularity12W1	Healthy
TRUE	MedianNucleiGranularity13W1	Continuous	4489	0, 0.362, 0.137, 0.3, 0.163	29.92	0	0.066	9.835	0.231	3.512	54/13788 (0.39%)	0.844	MedianCellsGranularity13W1	Healthy
TRUE	MedianNucleiRadialDistributionMeanFracW24of5	Continuous	9092	0.996, 1.006, 1.002, 0.997, 1.005	60.6	0.946	0.986	1.042	0.008	0.008	54/13788 (0.39%)	0.843	MedianNucleiRadialDistributionMeanFracW25of5	Healthy
TRUE	MedianNucleiRadialDistributionZernikeMagnitudeW440	Continuous	9092	0.001, 0.001, 0.001, 0.001, 0.001	60.6	0	0.003	0.008	0.001	0.335	54/13788 (0.39%)	0.841	MedianNucleiRadialDistributionZernikeMagnitudeW462	Healthy
TRUE	MedianNucleiChildrenCellsCount	Continuous	3	1, NA, 0	0.02	0	1	1	0.012	0.012	54/13788 (0.39%)	0.838	MedianNucleiIntensityIntegratedIntensityW1	Healthy
TRUE	MedianNucleiIntensityIntegratedIntensityW1	Continuous	9092	63.424, 56.125, 59.485, 51.154, 51.075	60.6	0.984	50.964	1914.64	36.92	0.724	54/13788 (0.39%)	0.838	MedianNucleiChildrenCellsCount	Healthy
TRUE	MedianNucleiAreaShapeSolidity	Continuous	7894	0.945, 0.943, 0.941, 0.941, 0.94	52.62	0.673	0.942	0.966	0.012	0.013	54/13788 (0.39%)	0.83	MedianNucleiAreaShapeFormFactor	Healthy
TRUE	MedianNucleiGranularity2W3	Continuous	9092	2.729, 2.971, 2.629, 3.231, 2.939	60.6	0.08	2.035	33.18	0.948	0.466	54/13788 (0.39%)	0.827	MedianNucleiGranularity3W3	Healthy
TRUE	MedianNucleiIntensityMassDisplacementW1	Continuous	9092	0.613, 0.622, 0.632, 0.657, 0.742	60.6	0.015	0.54	2.538	0.087	0.162	54/13788 (0.39%)	0.82	MedianNucleiRadialDistributionRadialCVW14of4	Healthy
TRUE	MedianNucleiRadialDistributionRadialCVW14of4	Continuous	9092	0.12, 0.123, 0.124, 0.126, 0.147	60.6	0.006	0.114	0.203	0.015	0.13	54/13788 (0.39%)	0.82	MedianNucleiIntensityMassDisplacementW1	Healthy
TRUE	MedianNucleiIntensityMassDisplacementW3	Continuous	9092	0.778, 0.82, 0.721, 0.767, 0.834	60.6	0.047	0.63	1.859	0.108	0.172	54/13788 (0.39%)	0.811	MedianNucleiRadialDistributionRadialCVW34of4	Healthy
TRUE	MedianNucleiGranularity10W3	Continuous	6267	0.526, 2.218, 0, 0.862, 1.797	41.77	0	0.916	15.768	1.062	1.159	54/13788 (0.39%)	0.808	MedianCellsGranularity10W3	Healthy
TRUE	MedianNucleiCorrelationMandersW2W5	Continuous	4	1, NA, 0.995, 1	0.03	0.995	1	1	0	0	54/13788 (0.39%)	0.788	MedianNucleiGranularity12W1	Healthy
TRUE	MedianNucleiIntensityMADIntensityW1	Continuous	3690	0.005, 0.005, 0.006, 0.005, 0.006	24.6	0	0.007	0.118	0.003	0.409	54/13788 (0.39%)	0.786	MedianNucleiTextureDifferenceEntropyW1301256	Healthy
TRUE	MedianNucleiTextureContrastW1300256	Continuous	9071	2.013, 2.029, 2.191, 1.744, 2.402	60.46	0.026	4.044	599.882	13.009	3.217	54/13788 (0.39%)	0.784	MedianNucleiIntensityStdIntensityEdgeW1	Healthy
TRUE	MedianNucleiCorrelationCorrelationW1W3	Continuous	9092	0.597, 0.689, 0.669, 0.595, 0.787	60.6	-0.064	0.592	0.921	0.121	0.203	54/13788 (0.39%)	0.78	MedianNucleiRadialDistributionMeanFracW33of4	Healthy
TRUE	MedianNucleiAreaShapeZernike42	Continuous	9092	0.02, 0.02, 0.021, 0.02, 0.02	60.6	0.002	0.02	0.05	0.002	0.084	54/13788 (0.39%)	0.78	MedianNucleiAreaShapeZernike00	Healthy
TRUE	MedianNucleiAreaShapeZernike77	Continuous	9092	0.006, 0.005, 0.005, 0.005, 0.006	60.6	0.002	0.005	0.024	0	0.093	54/13788 (0.39%)	0.776	MedianNucleiAreaShapeZernike99	Healthy
TRUE	MedianNucleiAreaShapeZernike99	Continuous	9092	0.004, 0.003, 0.003, 0.003, 0.004	60.6	0.002	0.004	0.024	0	0.121	54/13788 (0.39%)	0.776	MedianNucleiAreaShapeZernike77	Healthy
TRUE	MedianNucleiRadialDistributionRadialCVW51of5	Continuous	9092	0.026, 0.024, 0.028, 0.027, 0.032	60.6	0.011	0.03	0.079	0.005	0.167	54/13788 (0.39%)	0.766	MedianNucleiRadialDistributionRadialCVW52of5	Healthy
TRUE	MedianNucleiCorrelationKW3W1	Continuous	9092	0.463, 0.386, 0.439, 0.42, 0.485	60.6	0.018	0.791	239.999	2.177	2.754	54/13788 (0.39%)	0.764	MedianNucleiIntensityMaxIntensityEdgeW1	Healthy
TRUE	MedianNucleiGranularity10W4	Continuous	5858	0.105, 1.312, 0.132, 0.44, 2.247	39.05	0	0.715	13.76	0.907	1.267	54/13788 (0.39%)	0.759	MedianCellsGranularity10W4	Healthy
TRUE	MedianNucleiRadialDistributionMeanFracW44of5	Continuous	9092	1, 1.006, 1.001, 1, 1.011	60.6	0.953	1.02	1.118	0.01	0.01	54/13788 (0.39%)	0.748	MedianNucleiRadialDistributionMeanFracW45of5	Healthy
TRUE	MedianNucleiCorrelationKW1W3	Continuous	9092	2.089, 2.507, 2.191, 2.277, 1.997	60.6	0.004	1.495	54.199	1.367	0.914	54/13788 (0.39%)	0.747	MedianNucleiIntensityIntegratedIntensityEdgeW3	Healthy
TRUE	MedianNucleiCorrelationCorrelationW4W5	Continuous	9092	0.572, 0.583, 0.594, 0.621, 0.632	60.6	-0.03	0.569	0.931	0.068	0.119	54/13788 (0.39%)	0.747	MedianCytoplasmCorrelationCorrelationW4W5	Healthy
TRUE	MedianNucleiAreaShapeZernike66	Continuous	9092	0.011, 0.01, 0.01, 0.01, 0.01	60.6	0.003	0.011	0.018	0.001	0.068	54/13788 (0.39%)	0.736	MedianNucleiAreaShapeZernike88	Healthy
TRUE	MedianNucleiAreaShapeZernike88	Continuous	9092	0.006, 0.006, 0.006, 0.006, 0.006	60.6	0.003	0.006	0.022	0.001	0.091	54/13788 (0.39%)	0.736	MedianNucleiAreaShapeZernike66	Healthy
TRUE	MedianNucleiRadialDistributionFracAtDW24of5	Continuous	8915	0.298, 0.301, 0.299, 0.299, 0.302	59.42	0.216	0.298	0.349	0.003	0.011	54/13788 (0.39%)	0.724	MedianNucleiRadialDistributionFracAtDW54of5	Healthy
TRUE	MedianNucleiRadialDistributionFracAtDW54of5	Continuous	8915	0.298, 0.301, 0.299, 0.299, 0.301	59.42	0.223	0.303	0.348	0.003	0.01	54/13788 (0.39%)	0.724	MedianNucleiRadialDistributionFracAtDW24of5	Healthy
TRUE	MedianNucleiAreaShapeEccentricity	Continuous	9092	0.7, 0.692, 0.7, 0.683, 0.668	60.6	0.364	0.698	0.971	0.017	0.024	54/13788 (0.39%)	0.721	MedianNucleiAreaShapeZernike00	Healthy
TRUE	MedianNucleiGranularity14W1	Continuous	3554	0, 0.21, 0.199, 0.529, 0.551	23.69	0	0.049	10.987	0.241	4.958	54/13788 (0.39%)	0.717	MedianNucleiGranularity15W1	Healthy
TRUE	MedianNucleiCorrelationOverlapW4W5	Continuous	9092	0.996, 0.996, 0.995, 0.996, 0.99	60.6	0.952	0.989	0.998	0.004	0.004	54/13788 (0.39%)	0.706	MedianNucleiRadialDistributionRadialCVW52of5	Healthy
TRUE	MedianNucleiRadialDistributionFracAtDW44of5	Continuous	9001	0.299, 0.301, 0.3, 0.299, 0.304	59.99	0.222	0.31	0.352	0.005	0.015	54/13788 (0.39%)	0.701	MedianNucleiRadialDistributionFracAtDW54of5	Healthy
TRUE	MedianNucleiCorrelationCorrelationW2W5	Continuous	9092	0.651, 0.696, 0.693, 0.695, 0.769	60.6	-0.157	0.624	0.854	0.089	0.143	54/13788 (0.39%)	0.696	MedianCytoplasmCorrelationCorrelationW2W5	Healthy
TRUE	MedianNucleiGranularity9W3	Continuous	7424	1.442, 1.454, 0, 2.539, 2.585	49.48	0	1.355	11.971	1.252	0.924	54/13788 (0.39%)	0.695	MedianNucleiGranularity9W4	Healthy
TRUE	MedianNucleiGranularity9W4	Continuous	7050	0.284, 0.95, 0, 0.509, 4.123	46.99	0	1.065	7.641	1.091	1.024	54/13788 (0.39%)	0.695	MedianNucleiGranularity9W3	Healthy
TRUE	MedianNucleiCorrelationCorrelationW2W4	Continuous	9092	0.506, 0.484, 0.501, 0.536, 0.566	60.6	-0.173	0.264	0.938	0.143	0.543	54/13788 (0.39%)	0.681	MedianNucleiRadialDistributionMeanFracW25of5	Healthy
TRUE	MedianNucleiCorrelationOverlapW2W4	Continuous	9092	0.995, 0.994, 0.994, 0.994, 0.992	60.6	0.921	0.978	0.999	0.008	0.009	54/13788 (0.39%)	0.673	MedianNucleiRadialDistributionRadialCVW42of5	Healthy
TRUE	MedianNucleiCorrelationRWCW4W5	Continuous	9092	0.862, 0.89, 0.842, 0.84, 0.876	60.6	0.509	0.864	0.98	0.063	0.073	54/13788 (0.39%)	0.669	MedianCytoplasmCorrelationRWCW5W4	Healthy
TRUE	MedianNucleiCorrelationOverlapW2W5	Continuous	9092	0.996, 0.996, 0.996, 0.996, 0.994	60.6	0.95	0.987	0.999	0.005	0.005	54/13788 (0.39%)	0.656	MedianCytoplasmCorrelationOverlapW2W5	Healthy
TRUE	MedianNucleiAreaShapeZernike97	Continuous	9092	0.005, 0.005, 0.004, 0.005, 0.005	60.6	0.001	0.005	0.03	0	0.082	54/13788 (0.39%)	0.656	MedianNucleiAreaShapeZernike99	Healthy
TRUE	MedianNucleiAreaShapeZernike55	Continuous	9092	0.009, 0.009, 0.008, 0.009, 0.009	60.6	0.002	0.009	0.027	0.001	0.076	54/13788 (0.39%)	0.652	MedianNucleiAreaShapeZernike77	Healthy
TRUE	MedianNucleiAreaShapeZernike22	Continuous	9092	0.072, 0.072, 0.071, 0.069, 0.066	60.6	0.021	0.071	0.09	0.003	0.045	54/13788 (0.39%)	0.647	MedianNucleiAreaShapeSolidity	Healthy
TRUE	MedianNucleiAreaShapeZernike44	Continuous	9092	0.023, 0.023, 0.023, 0.022, 0.021	60.6	0.01	0.024	0.039	0.001	0.052	54/13788 (0.39%)	0.638	MedianNucleiAreaShapeZernike66	Healthy
TRUE	MedianNucleiRadialDistributionMeanFracW54of5	Continuous	9092	0.995, 1.003, 1, 0.998, 1.004	60.6	0.955	1.002	1.106	0.004	0.004	54/13788 (0.39%)	0.626	MedianNucleiRadialDistributionMeanFracW55of5	Healthy
TRUE	MedianNucleiAreaShapeZernike11	Continuous	9092	0.057, 0.059, 0.057, 0.058, 0.06	60.6	0.006	0.056	0.12	0.004	0.064	54/13788 (0.39%)	0.625	MedianNucleiAreaShapeZernike51	Healthy
TRUE	MedianNucleiAreaShapeZernike51	Continuous	9092	0.015, 0.015, 0.015, 0.014, 0.014	60.6	0.002	0.014	0.019	0.001	0.057	54/13788 (0.39%)	0.625	MedianNucleiAreaShapeZernike11	Healthy
TRUE	MedianNucleiAreaShapeZernike64	Continuous	9092	0.009, 0.009, 0.009, 0.009, 0.009	60.6	0.004	0.009	0.034	0.001	0.067	54/13788 (0.39%)	0.613	MedianNucleiIntensityLowerQuartileIntensityW1	Healthy
TRUE	MedianNucleiAreaShapeZernike40	Continuous	9092	0.025, 0.024, 0.024, 0.025, 0.027	60.6	0.003	0.024	0.044	0.002	0.096	54/13788 (0.39%)	0.611	MedianNucleiAreaShapeZernike00	Healthy
TRUE	MedianNucleiAreaShapeZernike33	Continuous	9092	0.02, 0.019, 0.018, 0.021, 0.02	60.6	0.004	0.018	0.044	0.001	0.074	54/13788 (0.39%)	0.606	MedianNucleiAreaShapeZernike55	Healthy
TRUE	MedianNucleiAreaShapeZernike31	Continuous	9092	0.016, 0.016, 0.016, 0.016, 0.016	60.6	0.004	0.017	0.04	0.001	0.082	54/13788 (0.39%)	0.596	MedianNucleiAreaShapeSolidity	Healthy
TRUE	MedianNucleiGranularity13W4	Continuous	3460	0.112, 0.267, 0.003, 0, 1.063	23.06	0	0.331	5.68	0.638	1.928	54/13788 (0.39%)	0.595	Granularity13W4	Healthy
TRUE	MedianNucleiGranularity14W4	Continuous	3153	0, 0.562, 0.553, 0.119, 0.022	21.02	0	0.305	5.355	0.617	2.02	54/13788 (0.39%)	0.582	Granularity14W4	Healthy
TRUE	MedianNucleiCorrelationRWCW1W3	Continuous	9092	0.883, 0.862, 0.884, 0.864, 0.888	60.6	0.145	0.903	0.969	0.045	0.05	54/13788 (0.39%)	0.576	MedianNucleiIntensityLowerQuartileIntensityW3	Healthy
TRUE	MedianNucleiGranularity14W3	Continuous	3197	0.415, 0, 0.683, 0.627, 0.428	21.31	0	0.322	8.752	0.645	2.002	54/13788 (0.39%)	0.572	Granularity14W3	Healthy
TRUE	MedianNucleiGranularity11W3	Continuous	5152	0.466, 2.455, 0, 0.627, 1.234	34.34	0	0.632	19.614	0.888	1.405	54/13788 (0.39%)	0.568	Granularity11W3	Healthy
TRUE	MedianNucleiAreaShapeZernike75	Continuous	9092	0.007, 0.007, 0.007, 0.008, 0.007	60.6	0.002	0.007	0.017	0	0.057	54/13788 (0.39%)	0.551	MedianNucleiAreaShapeZernike97	Healthy
TRUE	MedianNucleiAreaShapeZernike86	Continuous	9092	0.005, 0.006, 0.006, 0.006, 0.006	60.6	0.003	0.006	0.018	0	0.071	54/13788 (0.39%)	0.545	MedianNucleiAreaShapeZernike64	Healthy
TRUE	MedianNucleiAreaShapeZernike62	Continuous	9092	0.013, 0.013, 0.013, 0.013, 0.013	60.6	0.006	0.013	0.023	0.001	0.052	54/13788 (0.39%)	0.539	MedianNucleiAreaShapeArea	Healthy
TRUE	MedianNucleiAreaShapeZernike20	Continuous	9092	0.163, 0.161, 0.162, 0.161, 0.156	60.6	0.061	0.16	0.205	0.004	0.023	54/13788 (0.39%)	0.533	MedianNucleiGranularity2W1	Healthy
TRUE	MedianNucleiAreaShapeOrientation	Continuous	9092	1.724, -2.103, -4.772, -0.408, 11.065	60.6	-85.608	-0.904	69.248	6.212	-6.868	54/13788 (0.39%)	0.532	MedianCellsAreaShapeOrientation	Healthy
TRUE	MedianNucleiAreaShapeZernike71	Continuous	9092	0.008, 0.008, 0.008, 0.008, 0.008	60.6	0.002	0.008	0.014	0	0.051	54/13788 (0.39%)	0.518	MedianNucleiAreaShapeZernike31	Healthy
TRUE	MedianNucleiGranularity13W3	Continuous	3676	0, 0.54, 0.258, 0.291, 0.176	24.5	0	0.381	8.771	0.685	1.797	54/13788 (0.39%)	0.51	Granularity13W3	Healthy
TRUE	MedianNucleiAreaShapeZernike80	Continuous	9092	0.005, 0.005, 0.005, 0.006, 0.005	60.6	0.002	0.006	0.034	0.001	0.096	54/13788 (0.39%)	0.506	MedianNucleiAreaShapeZernike82	Healthy
TRUE	MedianNucleiAreaShapeZernike82	Continuous	9092	0.007, 0.007, 0.007, 0.007, 0.007	60.6	0.003	0.007	0.023	0	0.061	54/13788 (0.39%)	0.506	MedianNucleiAreaShapeZernike80	Healthy
TRUE	MedianNucleiCorrelationOverlapW1W3	Continuous	9092	0.985, 0.988, 0.987, 0.983, 0.99	60.6	0.952	0.986	0.999	0.003	0.003	54/13788 (0.39%)	0.493	MedianNucleiRadialDistributionRadialCVW32of4	Healthy
TRUE	MedianNucleiAreaShapeZernike53	Continuous	9092	0.013, 0.013, 0.012, 0.013, 0.013	60.6	0.002	0.012	0.027	0.001	0.058	54/13788 (0.39%)	0.493	MedianNucleiAreaShapeZernike11	Healthy
TRUE	MedianNucleiAreaShapeZernike95	Continuous	9092	0.005, 0.005, 0.005, 0.005, 0.005	60.6	0.001	0.005	0.015	0	0.059	54/13788 (0.39%)	0.488	MedianNucleiAreaShapeZernike97	Healthy
TRUE	MedianNucleiAreaShapeZernike73	Continuous	9092	0.008, 0.008, 0.008, 0.008, 0.008	60.6	0.002	0.008	0.029	0	0.054	54/13788 (0.39%)	0.48	MedianNucleiAreaShapeZernike31	Healthy
TRUE	MedianNucleiGranularity11W4	Continuous	4791	0, 0.624, 0.516, 1.312, 0.516	31.93	0	0.511	8.278	0.782	1.529	54/13788 (0.39%)	0.466	Granularity11W4	Healthy
TRUE	MedianNucleiAreaShapeZernike91	Continuous	9092	0.005, 0.005, 0.005, 0.005, 0.005	60.6	0.002	0.005	0.023	0	0.063	54/13788 (0.39%)	0.454	MedianNucleiAreaShapeZernike99	Healthy
TRUE	MedianNucleiAreaShapeZernike93	Continuous	9092	0.005, 0.005, 0.005, 0.005, 0.006	60.6	0.002	0.005	0.043	0	0.075	54/13788 (0.39%)	0.431	MedianNucleiAreaShapeZernike95	Healthy
TRUE	MedianNucleiCorrelationCostesW1W3	Continuous	51	1, 0, NA, 0.999, 0.997	0.34	0	0.999	1	0.026	0.026	54/13788 (0.39%)	0.421	MedianNucleiCorrelationCostesW2W4	Healthy
TRUE	MedianNucleiAreaShapeZernike84	Continuous	9092	0.007, 0.007, 0.007, 0.007, 0.007	60.6	0.003	0.007	0.026	0	0.057	54/13788 (0.39%)	0.408	MedianNucleiAreaShapeZernike42	Healthy
TRUE	MedianNucleiCorrelationCostesW3W1	Continuous	36	1, 0.226, NA, 0, 0.998	0.24	0	0.997	1	0.051	0.051	54/13788 (0.39%)	0.403	MedianNucleiGranularity1W1	Healthy
TRUE	MedianNucleiAreaShapeZernike60	Continuous	9092	0.01, 0.01, 0.011, 0.009, 0.011	60.6	0.003	0.01	0.04	0.001	0.078	54/13788 (0.39%)	0.38	MedianNucleiIntensityLowerQuartileIntensityW1	Healthy
TRUE	MedianNucleiGranularity12W3	Continuous	4219	0, 1.027, 1.19, 0.203, 1.397	28.12	0	0.47	9.363	0.777	1.653	54/13788 (0.39%)	0.334	MedianCellsGranularity14W4	Healthy
TRUE	MedianNucleiLocationCenterMassIntensityYW1	Continuous	9092	864.91, 1068.179, 942.55, 982.023, 1201.779	60.6	54.041	1032.91	2006.85	159.935	0.155	54/13788 (0.39%)	0.097	MedianCytoplasmTextureContrastW5303256	Healthy
TRUE	MedianNucleiLocationCenterMassIntensityXW1	Continuous	9092	808.864, 900.909, 927.124, 1204.183, 1418.603	60.6	106.292	1022.56	1877.37	166.853	0.163	54/13788 (0.39%)	0.083	MedianNucleiCorrelationMandersW2W5	Healthy
TRUE	Granularity1W3	Continuous	9129	2.244, 2.03, 2.007, 1.97, 2.091	60.85	0.766	2.917	15.59	0.93	0.319	0/13788 (0%)	0.914	Granularity1W4	Healthy
TRUE	Granularity1W4	Continuous	9129	5.952, 4.489, 4.904, 4.77, 3.903	60.85	1.048	3.967	16.777	1.092	0.275	0/13788 (0%)	0.914	Granularity1W3	Healthy
TRUE	Granularity5W3	Continuous	9129	3.712, 5.045, 3.843, 3.667, 7.665	60.85	0.109	3.963	13.562	1.226	0.309	0/13788 (0%)	0.908	Granularity6W3	Healthy
TRUE	Granularity6W3	Continuous	9129	3.843, 5.776, 4.549, 4.618, 8.157	60.85	0.083	4.19	11.743	1.38	0.329	0/13788 (0%)	0.908	Granularity5W3	Healthy
TRUE	Granularity2W3	Continuous	9129	2.738, 2.705, 2.574, 2.746, 3.006	60.85	0.879	3.027	16.453	0.815	0.269	0/13788 (0%)	0.907	Granularity2W4	Healthy
TRUE	Granularity2W4	Continuous	9129	3.185, 2.548, 3.014, 2.661, 2.217	60.85	1.244	3.908	18.701	1.089	0.279	0/13788 (0%)	0.907	Granularity2W3	Healthy
TRUE	Granularity3W4	Continuous	9129	2.766, 2.59, 2.916, 2.432, 2.301	60.85	1.268	3.947	16.433	1.154	0.292	0/13788 (0%)	0.899	Granularity2W4	Healthy
TRUE	Granularity5W4	Continuous	9129	2.212, 2.515, 2.332, 2.193, 3.215	60.85	0.387	4.108	9.176	1.389	0.338	0/13788 (0%)	0.875	Granularity6W4	Healthy
TRUE	Granularity6W4	Continuous	9129	2.171, 3.206, 2.256, 2.424, 4.422	60.85	0.008	4.12	9.078	1.344	0.326	0/13788 (0%)	0.875	Granularity5W4	Healthy
TRUE	Granularity4W3	Continuous	9129	3.047, 3.85, 3.45, 3.136, 6.241	60.85	0.652	3.511	10.695	0.946	0.27	0/13788 (0%)	0.864	Granularity5W3	Healthy
TRUE	Granularity3W3	Continuous	9129	2.75, 3.099, 2.827, 2.566, 4.575	60.85	0.902	3.217	14.954	0.834	0.259	0/13788 (0%)	0.86	Granularity2W3	Healthy
TRUE	Granularity7W3	Continuous	9129	4.353, 5.507, 3.858, 4.155, 8.227	60.85	0.019	4.036	12.022	1.272	0.315	0/13788 (0%)	0.859	Granularity6W3	Healthy
TRUE	Granularity4W4	Continuous	9129	2.549, 2.517, 2.489, 2.508, 2.739	60.85	0.88	3.977	10.697	1.226	0.308	0/13788 (0%)	0.853	Granularity3W4	Healthy
TRUE	Granularity7W4	Continuous	9129	2.599, 3.274, 2.183, 2.614, 4.703	60.85	0	3.894	8.025	1.104	0.284	0/13788 (0%)	0.843	Granularity6W4	Healthy
TRUE	Granularity5W1	Continuous	9129	10.622, 13.289, 11.3, 10.094, 13.512	60.85	0.369	17.779	28.991	3.948	0.222	0/13788 (0%)	0.831	MedianCellsGranularity5W1	Healthy
TRUE	Granularity8W3	Continuous	9129	4.114, 5.236, 3.036, 4.213, 6.426	60.85	0	3.652	8.823	1.053	0.288	0/13788 (0%)	0.825	Granularity7W3	Healthy
TRUE	Granularity1W1	Continuous	9129	1.99, 1.773, 1.642, 1.982, 2.116	60.85	0.352	3.103	15.929	1.153	0.372	0/13788 (0%)	0.802	Granularity1W3	Healthy
TRUE	Granularity4W1	Continuous	9129	6.162, 7.384, 6.524, 6.313, 9.045	60.85	0.118	13.669	21.658	3.318	0.243	0/13788 (0%)	0.773	Granularity5W1	Healthy
TRUE	Granularity8W4	Continuous	9129	2.498, 3.839, 2.41, 2.884, 5.74	60.85	0.042	3.51	10.964	0.889	0.253	0/13788 (0%)	0.769	Granularity8W3	Healthy
TRUE	Granularity6W1	Continuous	9129	16.272, 15.557, 14.178, 15.126, 15.004	60.85	0	15.28	25.001	2.625	0.172	0/13788 (0%)	0.764	MedianCellsGranularity6W1	Healthy
TRUE	Granularity9W3	Continuous	9129	3.072, 3.987, 2.862, 3.923, 4.546	60.85	0	3.234	18.179	0.907	0.28	0/13788 (0%)	0.759	MedianCellsGranularity9W3	Healthy
TRUE	Granularity2W1	Continuous	9129	2.586, 2.544, 2.617, 2.555, 3.205	60.85	0.575	5.331	16.414	1.313	0.246	0/13788 (0%)	0.741	Granularity3W1	Healthy
TRUE	Granularity3W1	Continuous	9129	4.126, 4.441, 4.525, 4.213, 6.001	60.85	0.204	9.173	19.575	2.168	0.236	0/13788 (0%)	0.741	Granularity2W1	Healthy
TRUE	Granularity9W4	Continuous	9126	2.759, 3.547, 2.568, 2.965, 5.453	60.83	0	3.091	6.619	0.786	0.254	0/13788 (0%)	0.733	Granularity9W3	Healthy
TRUE	Granularity7W1	Continuous	9128	14.976, 14.975, 13.324, 16.973, 15.676	60.84	0	9.484	20.338	2.546	0.268	0/13788 (0%)	0.732	MedianCellsGranularity7W1	Healthy
TRUE	Granularity10W1	Continuous	9122	4.526, 4.442, 3.789, 4.141, 3.177	60.8	0	1.972	14.058	1.211	0.614	0/13788 (0%)	0.709	Granularity11W1	Healthy
TRUE	Granularity11W1	Continuous	9121	2.829, 2.079, 4.631, 1.992, 2.167	60.79	0	1.363	13.967	0.948	0.695	0/13788 (0%)	0.709	Granularity10W1	Healthy
TRUE	Granularity12W1	Continuous	9121	2.08, 3.616, 1.876, 1.634, 1.461	60.79	0	1.018	18.476	0.862	0.847	0/13788 (0%)	0.695	Granularity11W1	Healthy
TRUE	Granularity10W3	Continuous	9128	3.41, 3.551, 1.975, 3.258, 3.411	60.84	0	2.87	13.952	0.833	0.29	0/13788 (0%)	0.66	Granularity9W3	Healthy
TRUE	Granularity8W1	Continuous	9127	11.036, 11.901, 10.552, 14.324, 9.615	60.83	0	5.265	17.642	2.199	0.418	0/13788 (0%)	0.645	Granularity9W1	Healthy
TRUE	Granularity9W1	Continuous	9126	6.468, 5.762, 6.514, 8.366, 5.881	60.83	0	3.072	21.895	1.605	0.522	0/13788 (0%)	0.645	Granularity8W1	Healthy
TRUE	Granularity13W1	Continuous	9118	2.095, 1.601, 1.496, 1.231, 0.717	60.77	0	0.784	16.794	0.728	0.929	0/13788 (0%)	0.641	Granularity14W1	Healthy
TRUE	Granularity14W1	Continuous	9113	1.28, 1.154, 0.645, 0.753, 0.587	60.74	0	0.617	13.253	0.605	0.98	0/13788 (0%)	0.641	Granularity13W1	Healthy
TRUE	Granularity10W4	Continuous	9127	2.707, 3.386, 2.853, 2.924, 4.28	60.83	0	2.715	7.016	0.741	0.273	0/13788 (0%)	0.64	Granularity10W3	Healthy
TRUE	Granularity16W3	Continuous	9120	1.449, 2.156, 1.025, 1.807, 3.045	60.79	0	1.737	12.41	0.913	0.525	0/13788 (0%)	0.623	MedianCellsGranularity16W3	Healthy
TRUE	Granularity15W3	Continuous	9118	1.001, 1.699, 1.662, 2.135, 3.047	60.77	0	1.823	8.478	0.847	0.464	0/13788 (0%)	0.612	MedianCellsGranularity15W3	Healthy
TRUE	Granularity15W4	Continuous	9125	0.759, 1.257, 0.682, 1.576, 1.984	60.82	0	1.655	10.067	0.841	0.508	0/13788 (0%)	0.604	MedianCellsGranularity15W4	Healthy
TRUE	Granularity12W3	Continuous	9126	2.243, 2.009, 1.454, 2.444, 2.363	60.83	0	2.313	11.318	0.787	0.34	0/13788 (0%)	0.596	Granularity12W4	Healthy
TRUE	Granularity12W4	Continuous	9127	1.93, 1.954, 1.288, 1.831, 2.139	60.83	0	2.128	16.215	0.764	0.359	0/13788 (0%)	0.596	Granularity12W3	Healthy
TRUE	Granularity13W4	Continuous	9125	1.834, 2.072, 1.85, 1.519, 1.802	60.82	0	1.93	9.608	0.774	0.401	0/13788 (0%)	0.595	MedianNucleiGranularity13W4	Healthy
TRUE	Granularity15W1	Continuous	9098	0.901, 0.546, 0.477, 0.805, 0.71	60.64	0	0.519	20.527	0.618	1.19	0/13788 (0%)	0.59	Granularity16W1	Healthy
TRUE	Granularity16W1	Continuous	9076	1.369, 1.233, 0.979, 0.74, 0.837	60.49	0	0.445	15.241	0.596	1.341	0/13788 (0%)	0.59	Granularity15W1	Healthy
TRUE	Granularity14W4	Continuous	9126	1.663, 2.308, 1.596, 1.941, 2.294	60.83	0	1.775	15.444	0.814	0.459	0/13788 (0%)	0.582	MedianNucleiGranularity14W4	Healthy
TRUE	Granularity16W4	Continuous	9109	1.103, 2.182, 0.983, 1.449, 1.823	60.71	0	1.569	15.934	0.93	0.593	0/13788 (0%)	0.578	MedianCellsGranularity16W4	Healthy
TRUE	Granularity14W3	Continuous	9124	2.311, 1.096, 1.469, 2.67, 1.557	60.81	0	1.954	11.144	0.825	0.422	0/13788 (0%)	0.572	MedianNucleiGranularity14W3	Healthy
TRUE	Granularity11W3	Continuous	9127	2.696, 3.845, 3.156, 2.592, 2.957	60.83	0	2.566	10.133	0.793	0.309	0/13788 (0%)	0.568	MedianNucleiGranularity11W3	Healthy
TRUE	Granularity11W4	Continuous	9129	2.2, 2.435, 2.237, 2.393, 3.689	60.85	0	2.401	23.656	0.787	0.328	0/13788 (0%)	0.55	Granularity11W3	Healthy
TRUE	Granularity13W3	Continuous	9125	1.91, 2.014, 1.534, 2.868, 2.132	60.82	0	2.113	11.008	0.803	0.38	0/13788 (0%)	0.529	Granularity13W4	Healthy
TRUE	ImageQualityStdIntensityW2	Continuous	9127	0.027, 0.029, 0.029, 0.027, 0.031	60.83	0	0.029	0.115	0.009	0.294	0/13788 (0%)	0.484	Granularity1W4	Healthy

## Sheet: SupplementaryTable5
Features	PCA01	PCA02	PCA03	PCA04	PCA05	PCA06	PCA07	PCA08	PCA09	PCA10	PCA11	PCA12	PCA13	PCA14	PCA15	PCA16	PCA17	PCA18	PCA19	PCA20	PCA21	PCA22	PCA23	PCA24	PCA25	PCA26	PCA27	PCA28	PCA29	PCA30	PCA31	PCA32	PCA33	PCA34	PCA35	PCA36	PCA37	PCA38	PCA39	PCA40	PCA41	PCA42	PCA43	PCA44	PCA45	PCA46	PCA47	PCA48	PCA49
MedianCytoplasmIntensityMeanIntensityW5	0.658979	0.0585431	0.0995321	0.00695456	0.0326941	0.0501158	0.0141139	0.0737476	0.0099207	0.0157063	0.017419	0.0016646	0.0586959	0.0214856	0.080423	0.0721211	0.0183993	0.0170742	0.023844	0.0390259	0.0176253	0.0015267	0.012966	0.000696353	0.0172214	0.0764469	0.00189634	0.0448752	0.0349627	0.0673259	0.00808089	0.0272336	3.45435e-06	0.0303797	0.00576864	0.0262283	0.0166293	0.011664	0.0270248	0.0148728	0.0145165	0.0272766	0.0185176	0.00203213	0.0329071	0.00947578	0.00683081	0.0178215	0.0446978
MedianCellsNeighborsSecondClosestDistance1	0.0285187	0.00553424	0.000847997	0.0582297	0.00912729	0.0186508	0.0241466	0.000698549	0.024922	0.0504691	0.0216043	0.00546402	0.0228195	0.0136072	0.0129328	0.0312691	0.0355847	0.0282644	0.0322178	0.0111347	0.074274	0.0019488	0.0164403	0.00393904	0.00177677	0.015161	0.000162997	0.0302494	0.0281794	0.0128723	0.032654	0.0011528	0.0613764	0.0308628	0.0137919	0.0387976	0.0484383	0.0133963	0.0549123	0.00240956	0.0955089	0.0252623	0.863218	0.0904837	0.0339579	0.0202994	0.00844203	0.0129019	0.00152769
MedianCellsNeighborsAngleBetweenNeighbors1	0.00685325	0.115799	0.0969111	0.127447	0.0247318	0.0334434	0.0175197	0.120237	0.180259	0.0140022	0.0157022	0.0514983	0.0791618	0.0337921	0.114083	0.0595286	0.18121	0.104286	0.032543	0.0602501	0.0566513	0.00544476	0.0519475	0.0362065	0.171611	0.181027	0.0200601	0.0112773	0.0196509	0.132308	0.0699766	0.0173927	0.0539719	0.00190051	0.0264218	0.164641	0.0313369	0.118922	0.0835739	0.0607153	0.00547108	0.011946	0.125045	0.00393327	0.0453016	0.0373741	0.0962569	0.0528468	0.0232508
MedianCellsNeighborsFirstClosestDistance1	0.0237918	0.0156173	0.0596268	0.0516122	0.0598538	0.0306756	0.0298754	0.0206646	0.0275924	0.178245	0.0176364	0.0381863	0.044109	0.0106248	0.0160236	0.00457915	0.0160781	0.0210178	0.0300699	0.02824	0.0151261	0.0122628	0.0325068	0.00861869	0.0217148	0.0699268	0.0634158	0.0390823	0.00151221	0.0191052	0.017041	0.0761303	0.0300503	0.00748683	0.0115083	0.0207266	0.0390181	0.0208891	0.16827	0.153092	0.060967	0.0113677	0.690334	0.0691618	0.0993048	0.00142354	0.0929618	0.0965068	0.027402
MedianCytoplasmTextureContrastW5301256	0.00822028	1.0312	0.0161871	0.0264157	0.0173891	0.0552777	0.00226493	0.021737	1.07187e-06	0.0281392	0.0176886	0.027469	0.00475187	0.0256043	0.00855602	0.00536764	0.0306909	0.0301498	0.0234416	0.00679162	0.0271929	0.00278371	0.00260298	0.0904787	0.00426281	0.0390614	0.00888971	0.00451014	0.0106663	0.0112251	0.0617484	0.00779588	0.00848308	0.00916363	0.0967376	0.003523	0.0060042	0.0138205	0.0304047	0.0184079	0.0143782	0.0173499	0.00880256	0.0225112	0.00121378	0.0101456	0.00749165	0.0433636	0.00297288
MedianCytoplasmIntensityMeanIntensityW4	0.118272	0.0359006	0.548622	0.0536425	0.051551	0.0358313	0.0235938	0.0309519	0.00883594	0.0138647	0.0230811	0.015712	0.0791547	0.117883	0.0956551	0.0927345	0.00581895	0.0187203	0.0498779	0.0515119	0.0317764	0.0311721	0.0815202	0.0155586	0.00181735	0.135102	0.0504804	0.0463081	0.049479	0.0656696	0.0225309	0.0422256	0.00812132	0.0442501	0.00969913	0.0199345	0.0100893	0.00109258	0.0422997	0.0429823	0.00806985	0.0214527	0.0247185	0.00699158	0.0462383	0.0206184	0.0221293	0.000355627	0.0130427
MedianCytoplasmIntensityUpperQuartileIntensityW5	0.573772	0.118853	0.0935089	0.00585662	0.0272766	0.0447509	0.00189299	0.126413	0.0193171	0.00869763	0.0111092	0.00183584	0.0653512	0.0012303	0.0817736	0.0756019	0.0163534	0.0150726	0.0181445	0.0341404	0.0309561	0.017605	0.0188315	0.00631803	0.00675807	0.0851262	0.00198913	0.0468405	0.0404251	0.0668128	0.00965195	0.0343234	0.0178813	0.0296336	0.0121218	0.0247994	0.0150602	0.0235449	0.03843	0.00989349	0.0120229	0.0178318	0.0181103	0.00092214	0.0305469	0.00617896	0.0114597	0.0540952	0.0576411
MedianCytoplasmIntensityMedianIntensityW5	0.682033	0.0470224	0.116833	0.0100999	0.0298161	0.065604	0.0135896	0.0473716	0.00618434	0.00346786	0.0204454	0.0139185	0.047798	0.0121777	0.0677303	0.0652069	0.0196971	0.0220426	0.0209909	0.046299	0.0147564	0.000676367	0.0189148	0.0176081	0.0307435	0.0606003	0.0141208	0.0525851	0.0682571	0.0709075	0.0183771	0.0226423	0.00360251	0.0383824	0.0113203	0.0107698	0.0168884	0.0309705	0.0308031	0.0180626	5.92506e-05	0.0135961	0.0244125	0.000209967	0.0338912	0.0362873	0.0405286	0.00479047	0.0174976
MedianCytoplasmIntensityMeanIntensityW2	0.0569136	0.0574731	0.0983437	0.411777	0.0612807	0.0344953	0.0745036	0.0873727	0.0102169	0.00786692	0.00370302	0.0159788	0.0945081	0.0315151	0.07089	0.0664854	0.00914096	0.0204614	0.00860354	0.0144486	0.0407167	0.060224	0.0137932	0.0253591	0.0454868	0.316011	0.035939	0.0462577	0.0904278	0.111747	0.00259834	0.0131166	0.120727	0.0297108	0.0102221	0.0147507	0.0438991	0.00842487	0.124393	0.044297	0.091179	0.0151448	0.029534	0.0243406	0.00566993	0.0132487	0.097313	0.0204306	0.000392599
MedianCytoplasmTextureSumAverageW2300256	0.063793	0.0143925	0.107005	0.443963	0.0751324	0.0665999	0.0656261	0.099532	0.009406	0.0273586	0.00421661	0.0141517	0.100046	0.0262745	0.0638435	0.0765432	0.0160729	0.00473648	0.016714	0.0161384	0.0309548	0.0502869	0.0112925	0.028619	0.0574987	0.325477	0.0308946	0.0487579	0.0769859	0.0816318	0.00455209	0.00942848	0.118803	0.0517695	0.0052567	0.0284232	0.0399571	0.00598789	0.105476	0.0525148	0.070545	0.0213365	0.0286867	0.00840118	0.00469798	0.00299531	0.109221	0.0396412	0.0117233
MedianCytoplasmTextureSumVarianceW5300256	0.0316923	0.992394	0.0183769	0.0324877	0.00073129	0.0566801	0.00240566	0.0362496	0.00424512	0.00662042	0.0130703	0.0290089	0.0194026	0.00272694	0.00992926	0.00564725	0.000380104	0.029071	0.0341334	0.0128987	0.0149361	0.00308559	0.00251049	0.038627	0.00483211	0.0109042	0.0280194	0.00262491	0.0366494	0.0206469	0.0302607	0.0129301	0.0187679	0.012473	0.05384	0.00231575	0.00327897	0.00533461	0.0267555	0.0161311	0.00901677	0.0198102	0.00904611	0.0116626	0.00205361	0.0543939	0.0285729	0.00155827	0.0156452
MedianCytoplasmIntensityMaxIntensityEdgeW4	0.0114248	0.039368	0.279438	0.00128147	0.0798647	0.0137439	0.236443	0.0510631	0.0396203	0.15596	0.0155999	0.0289548	0.105825	0.248606	0.109484	0.116908	0.00170122	0.032874	0.0357835	0.00404866	0.0640316	0.0419432	0.138862	0.0334384	0.0114713	0.0719657	0.00206613	0.0379772	0.00973974	0.0554745	0.0269306	0.0128393	0.0439681	0.00450539	0.0257736	0.00150611	0.0255604	0.10031	0.0721846	0.0265709	0.0630829	0.0436856	0.0185517	0.0361022	0.0536737	0.0107151	0.0310074	0.0479695	0.0205948
MedianCytoplasmIntensityMaxIntensityW4	0.00769425	0.0390926	0.290672	0.00942483	0.107637	0.0200854	0.248907	0.0466842	0.0147321	0.173649	0.00139797	0.0344352	0.108265	0.211454	0.103601	0.114976	0.00728817	0.045015	0.035184	0.00533324	0.0545254	0.068437	0.124407	0.034798	0.0206999	0.0766568	0.0222853	0.053567	0.0191701	0.0391822	0.0363216	0.0147798	0.0309023	0.0187483	0.0164831	0.00147263	0.0190048	0.113131	0.0529685	0.0391351	0.0608507	0.0560596	0.00797729	0.0647423	0.0608014	0.00770948	0.0450855	0.0296402	0.0187175
MedianCellsAreaShapeMajorAxisLength	0.00891821	0.0379732	0.00446843	0.00444919	0.0479152	0.0154978	0.0140809	0.0240091	0.0175829	0.674756	0.00736734	0.00375641	0.000383423	0.00650196	0.0132497	0.0272065	0.0680514	0.00238857	0.0471042	0.0518089	0.0668212	0.0227335	0.0405469	0.0109119	0.0317654	0.0487564	0.0330648	0.249006	0.0252111	0.0426855	7.34173e-05	0.0204365	0.0458351	0.0384673	0.0156853	0.0252068	0.0438058	0.0174919	0.0134977	0.146099	0.00662357	0.0201811	0.00324325	0.0224569	0.0154375	0.0253085	0.0154165	0.0239753	0.00499203
MedianCellsAreaShapeMaxFeretDiameter	0.00852454	0.0323456	0.017963	0.00761547	0.0571565	0.0174044	0.0134036	0.0223906	0.0220393	0.670617	0.0108838	0.00458153	0.00467439	0.0102879	0.0131033	0.0229807	0.0809057	0.0023099	0.0327887	0.0525045	0.0745128	0.0256583	0.0317287	0.0133974	0.0310682	0.0526261	0.0288775	0.261144	0.0266881	0.0311532	0.00648429	0.0159681	0.0249772	0.0393922	0.00386437	0.0227396	0.0317817	0.0173818	0.011209	0.144033	0.00648671	0.0260827	0.00180797	0.0130499	0.0206536	0.0236317	0.00524651	0.0112491	0.00899146
MedianCytoplasmTextureDifferenceEntropyW2300256	0.0662828	0.0243409	0.103146	0.198517	0.0683675	0.0921578	0.241883	0.0787563	0.0554079	0.0531436	0.0663585	0.00815599	0.0721438	0.0145069	0.000127347	0.00647546	0.0311862	0.0130993	0.0108612	0.0745139	0.100327	0.0305763	0.0707208	0.0148854	0.126859	0.035582	0.0300899	0.143037	0.20468	0.0270893	0.00813207	0.0650029	0.108407	0.043539	0.00712761	0.088324	0.00666275	0.0517776	0.106795	0.0399365	0.00331781	0.0243289	0.0928012	0.00106716	0.0445884	0.0605609	0.317235	0.0290464	0.021431
MedianCytoplasmTextureDifferenceEntropyW2301256	0.0823641	0.0118962	0.106408	0.176882	0.0776761	0.0914066	0.242601	0.0953287	0.0528632	0.0518558	0.0561974	0.000147268	0.0670061	0.000590431	0.0013562	0.00577844	0.0221986	0.00999185	0.0159966	0.0773306	0.120037	0.0307461	0.0541305	0.0128162	0.130721	0.0205716	0.0150866	0.155707	0.196555	0.0322422	0.00470791	0.0648171	0.0981611	0.0451816	0.0123588	0.0657513	0.00287864	0.056001	0.0997053	0.0202408	0.00353662	0.0200399	0.0652375	0.00594921	0.0436182	0.0545655	0.330527	0.044101	0.022038
MedianCellsAreaShapeArea	0.00905561	0.0051193	0.0369194	0.0291954	0.0216694	0.00437402	0.0103093	0.0073057	0.0562858	0.736524	0.0139663	0.0219021	0.00483629	0.000108012	0.0122603	0.0230628	0.135654	0.0324784	0.0229982	0.0410884	0.0769691	0.0172093	0.0477036	0.00823759	0.0388229	0.00833504	0.00905193	0.122886	0.0223537	0.0562391	0.00928929	0.00592942	0.0108914	0.00204532	0.00551725	0.0350969	0.0326291	0.0182609	0.00989124	0.0966506	0.0155892	0.0373866	0.0297035	0.062125	0.0302857	0.0169833	0.0220503	0.0407787	0.0172214
MedianCellsAreaShapeEquivalentDiameter	0.00408523	0.000430788	0.0213655	0.0198558	0.0231558	0.0143375	0.00994814	0.0131601	0.0438953	0.690046	0.0143679	0.00470746	0.00545667	0.0100227	0.00914649	0.0194739	0.14734	0.0389043	0.0317801	0.0403745	0.0646949	0.00486625	0.0616761	0.0253807	0.0528627	0.00334854	0.00706271	0.146655	0.0195245	0.0671485	0.00943986	0.00510571	0.00828854	0.020343	0.0136945	0.0406564	0.0552191	0.0245909	0.0102784	0.111223	0.000646419	0.0503912	0.0187327	0.0487072	0.0391804	0.0399046	0.0051198	0.0533179	0.0224952
MedianCytoplasmTextureEntropyW5300256	0.0968563	0.0252598	0.0237653	0.00106992	0.0439296	0.00342718	0.0844943	0.583567	0.00956307	0.0843457	0.0233973	0.0282159	0.0723575	0.0101438	0.0802143	0.0969601	0.0153567	0.0208216	0.0326886	0.0153875	0.112316	0.0135154	0.00865458	0.0086396	0.0380307	0.0977135	0.0480401	0.0569002	0.0108662	0.0554603	0.0173719	0.0233981	0.0522423	0.00196308	0.00277943	0.0315379	0.0117038	0.00435204	0.0313613	0.0535415	0.061468	0.038585	0.0240379	0.0021698	0.049845	0.0413045	0.116639	0.00502478	0.0113784
MedianCytoplasmTextureSumEntropyW5300256	0.0812187	0.019853	0.0288266	0.00355737	0.0525864	0.00464822	0.0734074	0.545863	0.00501424	0.0930811	0.095667	0.0184291	0.0711819	0.0149397	0.0744588	0.0939319	0.0147299	0.0242418	0.0194268	0.0191616	0.148234	0.00674535	0.00837527	0.0072313	0.0483038	0.101554	0.0470367	0.0801303	0.00926377	0.0454156	0.0190261	0.0236565	0.0304757	0.0116515	0.00622519	0.0358187	0.0198778	0.00828336	0.0206175	0.0428309	0.0628504	0.0155176	0.0345723	0.0116444	0.0572943	0.021606	0.132008	0.0141789	0.0107204
MedianCytoplasmTextureDifferenceEntropyW2303256	0.0749446	0.0260041	0.112275	0.172187	0.0715516	0.106147	0.243677	0.0882181	0.064825	0.0439639	0.0549026	0.0012665	0.0715441	0.0148342	0.00422166	0.012415	0.0210939	0.00772822	0.0268999	0.0732629	0.12057	0.0266632	0.0549771	0.0104207	0.129932	0.0252037	0.0259197	0.146546	0.196724	0.0195379	0.0264969	0.0710459	0.112566	0.0302689	0.00337083	0.0739218	0.0119846	0.0542532	0.119636	0.0231385	0.0025436	0.0105907	0.0796672	0.0059907	0.0290719	0.02377	0.333677	0.0100901	0.0103156
MedianCytoplasmTextureDifferenceEntropyW2302256	0.0716769	0.0186564	0.103361	0.18221	0.0493559	0.112187	0.240288	0.0921501	0.0479537	0.0578881	0.0655241	0.0180666	0.0664838	0.00205735	0.00806245	0.00732767	0.0341253	0.00767206	0.0111283	0.0739627	0.096717	0.0384581	0.0635622	0.0494492	0.118001	0.045771	0.0237572	0.135261	0.200628	0.0379324	0.0107763	0.0798894	0.10729	0.0429461	0.0198967	0.0805762	0.01247	0.055658	0.114188	0.0191517	0.00684062	0.0305061	0.0952799	0.00516019	0.0501972	0.0369588	0.324737	0.0242604	0.03125
MedianCytoplasmTextureInfoMeas2W2300256	0.0174721	0.0121455	0.0118384	0.0306767	0.0946505	0.0125984	0.0712269	0.0540165	0.00348122	0.0461361	0.583041	0.0128664	0.057494	0.0556746	0.0273436	0.057634	0.00518976	0.00915197	0.00959542	0.0314645	0.0269569	0.0216776	0.0108223	0.00273332	0.0676623	0.0796038	0.00107415	0.0869924	0.00107135	0.0210153	0.0196014	0.0374745	0.0235497	0.0162228	0.0124737	0.00937871	0.0336745	0.0205424	0.0591799	0.0999243	0.0794038	0.0165947	0.175538	0.0327419	0.0399099	0.0212845	0.299299	0.0264348	0.0726252
MedianCytoplasmTextureInfoMeas2W2301256	0.0133907	0.000381313	0.00812542	0.080023	0.0997534	0.0152799	0.0623184	0.0573104	0.00764347	0.014658	0.601645	0.0222232	0.0554117	0.038057	0.0239099	0.0528357	7.55552e-05	0.00561629	0.00467177	0.0318286	0.01476	0.0340427	0.00654946	0.0131836	0.0745981	0.0847812	0.00544788	0.0884659	0.0393725	0.00192334	0.0270026	0.0172533	0.0270209	0.0112895	0.00600468	0.00632487	0.0426706	0.0176416	0.0436188	0.0899131	0.0780431	0.019409	0.0974073	0.0207783	0.0334595	0.028901	0.281107	0.0188855	0.0752763
MedianCytoplasmTextureDifferenceEntropyW4301256	0.0214865	0.0082916	0.0912085	0.0571797	0.0631345	0.0242083	0.594722	0.120107	0.0537707	0.0501709	0.035223	0.0398038	0.0606681	0.034652	0.0654961	0.0479393	0.0331881	0.001897	0.0296568	0.0542787	0.0173701	0.0210993	0.0201233	0.019373	0.0355464	0.0549187	0.0329464	0.0698644	0.0342805	0.141603	0.0504319	0.0740735	0.00290413	0.0694195	0.00483939	0.037918	0.0129945	0.0550824	0.00759615	0.0757788	0.0234058	0.0212358	0.0545295	0.000933944	0.0515835	0.00359998	0.172076	0.0257186	0.0397133
MedianCytoplasmTextureDifferenceEntropyW4303256	0.0196879	0.0152984	0.0874048	0.059082	0.060678	0.0166096	0.59883	0.121374	0.0449434	0.0490777	0.0240033	0.0314464	0.0626912	0.0320944	0.0640717	0.0518279	0.0282952	0.00351268	0.0286846	0.0524664	0.015134	0.00748592	0.00662898	0.0239603	0.0446993	0.055295	0.0409817	0.0614795	0.0384437	0.132251	0.0436551	0.0685091	0.00372015	0.0575023	0.00181422	0.0366005	0.0148497	0.0492489	0.0117513	0.0726504	0.0156422	0.0171679	0.0396203	0.00808804	0.047854	0.00943115	0.184164	0.0401452	0.0437975
MedianCytoplasmTextureInverseDifferenceMomentW5301	0.0776656	0.0161525	0.000394303	0.0331861	0.0730853	0.0373522	0.104241	0.674262	0.00884943	0.067836	0.0137173	0.013021	0.0674104	0.0284352	0.0761841	0.0715359	0.014258	0.00985601	0.0283708	0.00827099	0.00746446	0.0236054	0.019619	0.0304192	0.0202095	0.0608398	0.0350991	0.0117527	0.0218551	0.058598	0.0513818	0.020527	0.0702915	0.0216667	0.004889	0.022093	0.0457499	0.0130978	0.0993536	0.00524299	0.0183979	0.0139814	0.0275994	0.0346975	0.027389	0.0302158	0.0184495	0.0417235	0.0374144
MedianCytoplasmTextureInverseDifferenceMomentW5302	0.0850339	0.0265545	0.00360827	0.0269607	0.069328	0.0580736	0.107538	0.673724	0.00542979	0.0488944	0.0355043	0.0110606	0.0624242	0.0338273	0.0717562	0.0767755	0.02734	0.0337545	0.0313082	0.010441	0.0309017	0.0221828	0.0175618	0.0447825	0.0153985	0.0525113	0.0202211	0.0173134	0.023175	0.051063	0.0495274	0.0100167	0.0668227	0.0165455	0.00784663	0.0231305	0.0300952	0.00340228	0.111645	0.00564309	0.017151	0.0294565	0.0262331	0.0247904	0.0203947	0.00547468	0.0185498	0.0524295	0.0386195
MedianCytoplasmTextureAngularSecondMomentW5300256	0.0122057	0.016115	0.0387135	0.0601773	0.140566	0.0412764	0.0711409	0.357264	0.0129982	0.0710628	0.441649	0.0568521	0.0587456	0.0167627	0.0376288	0.0491459	0.0292671	0.0251958	0.037615	0.0239855	0.144779	0.0385007	0.0210828	0.0276015	0.0650136	0.0519907	0.00947455	0.197424	0.0597354	0.00665681	0.00774081	0.0426839	0.0459225	0.0535387	0.0607607	0.0177467	0.0324202	0.000528512	0.017002	0.0310941	0.0790865	0.0817257	0.113493	0.0321278	0.04579	0.06148	0.221476	0.0993441	0.0635037
MedianCytoplasmTextureDifferenceVarianceW5300256	0.0138905	0.0292961	0.0212476	0.0774624	0.1433	0.0404982	0.0659097	0.421936	0.0154053	0.100563	0.398071	0.0377601	0.0646828	0.0070565	0.0572732	0.0617842	0.00916454	0.0282599	0.0260522	0.0228974	0.139536	0.0434345	0.00953308	0.0209654	0.0611567	0.0482987	0.00182144	0.172611	0.0340076	0.00551269	0.00417233	0.0366411	0.0432414	0.0482094	0.0544395	0.00704994	0.023289	0.0254811	0.0185676	0.0441614	0.0513536	0.0447577	0.111099	0.0169948	0.0491971	0.0464513	0.178665	0.0868745	0.0429161
MedianCellsAreaShapeMinFeretDiameter	0.00221341	0.00848039	0.0306489	0.024905	0.0164108	0.00635763	0.0302542	0.00434969	0.0724414	0.702086	0.0256777	0.0348713	0.00246338	0.0267523	0.0146862	0.0168358	0.13758	0.0584209	0.00453997	0.0468873	0.106654	0.0251498	0.0320471	0.00269088	0.0599321	0.0170475	0.00874717	0.159264	0.00719272	0.0760608	0.00570764	0.00204542	0.0130265	0.0113274	0.00182108	0.0446926	0.0341386	0.0303408	0.0322604	0.0324649	0.00357544	0.0103851	0.0118342	0.0414828	0.0447737	0.00555111	0.0306362	0.0260062	0.025466
MedianCellsAreaShapeMinorAxisLength	0.00258603	0.0101808	0.0216188	0.0281671	0.00612565	0.00846876	0.0336157	0.00707749	0.0812408	0.687377	0.0313166	0.0457973	0.0107012	0.0255312	0.0136562	0.0117563	0.165117	0.0618888	0.0140379	0.0442797	0.0995535	0.0246655	0.0512829	0.0070599	0.0652171	0.0316878	0.00163591	0.120299	0.0119478	0.0852318	0.0061308	0.00423929	0.0123661	0.00214954	0.00360338	0.0532501	0.0458631	0.0291501	0.0385656	0.0302618	0.00499902	0.0226221	0.0185438	0.0496161	0.0464132	0.00384467	0.0333428	0.0415728	0.0298798
MedianCytoplasmTextureDifferenceEntropyW5301256	0.0568733	0.0535437	0.0207549	0.0123194	0.0557875	0.0240256	0.0990124	0.595375	0.00358663	0.0407045	0.0111129	0.0534087	0.0804348	0.00447234	0.0818058	0.102789	0.00575704	0.00380724	0.0570059	0.0211411	0.0270936	0.0130698	0.00422296	0.0206783	0.0393738	0.0692996	0.028998	0.00681151	0.0468079	0.00936068	0.0298308	0.00795076	0.103914	0.0382613	0.0273047	0.0403503	0.00472575	0.051782	0.0454859	0.0438869	0.00930751	0.0848145	0.0190552	0.0191816	0.0382986	0.0593124	0.0830032	0.0625824	0.0290482
[truncated: 700 more rows]
[truncated: 2 more columns]

## Sheet: SupplementaryTable6
Confusion Matrix and Statistics
Reference
Prediction NEGATIVE POSITIVE
NEGATIVE 1439 0
POSITIVE 0 1564
Accuracy : 1
95% CI : (0.9988, 1)
No Information Rate : 0.5208
P-Value [Acc > NIR] : < 2.2e-16
Kappa : 1
[truncated: 10 more rows]

## Sheet: SupplementaryTable7
Metadataplatename	PlateName	PlateID	replicateIdNumber	ReagentClass	ReagentID	probPOSITIVE	probNEGATIVE	pvalue	PCA01	PCA02	PCA03	PCA04	PCA05	PCA06	PCA07	PCA08	PCA09	PCA10	PCA11	PCA12	PCA13	PCA14	PCA15	PCA16	PCA17	PCA18	PCA19	PCA20	PCA21	PCA22	PCA23	PCA24	PCA25	PCA26	PCA27	PCA28	PCA29	PCA30	PCA31	PCA32	PCA33	PCA34	PCA35	PCA36	PCA37	PCA38	PCA39	PCA40	PCA41
[truncated: 555 more rows]
[truncated: 224 more columns]

[truncated: 4 more sheets: SupplementaryTable8, SupplementaryTable9, SupplementaryTable10, SupplementaryTable11]
